# Supplementary material for: Genome-wide association studies of mineral and phytic acid concentrations in pea (Pisum sativum L.) to evaluate biofortification potential
Source: G3 (Bethesda). 2021 Jul 8;11(9):jkab227. doi: 10.1093/g3journal/jkab227 (PMC8496233; doi:10.1093/g3journal/jkab227)
Supplement: jkab227_Supplementary_Data [file jkab227_supplementary_data.zip]

Archive with 3 entries (2 files):
- jkab227-suppl_data/
- jkab227-suppl_data/GENETICS-G3-2021-402505-s01.xlsx
- jkab227-suppl_data/GENETICS-G3-2021-402505-s02.pdf
