# Supplementary material for: Genome-wide association studies of mineral and phytic acid concentrations in pea (Pisum sativum L.) to evaluate biofortification potential
Source: G3 (Bethesda). 2021 Jul 8;11(9):jkab227. doi: 10.1093/g3journal/jkab227 (PMC8496233; doi:10.1093/g3journal/jkab227)
Supplement: jkab227_Supplementary_Data [file jkab227_supplementary_data.zip › jkab227-suppl_data/GENETICS-G3-2021-402505-s01.xlsx]

## Sheet: All_means
TAXA	Ca (ppm)		P (ppm)		K (ppm)		Fe (ppm)		Zn (ppm)		IP6 (ppm)
	Mean	Range	Mean	Range	Mean	Range	Mean	Range	Mean	Range	Mean	Range
PI_102888	696.907	476.2-958.8	4994.89	4898.1-5158.3	10974.8	10122.7-12455.7	-	-	46.2914	43.4-47.9	11.0175	10.7-11.2
PI_109866	271.652	114.7-387.9	5689.4	5488.9-5889.8	-	-	-	-	33.5215	27.5-38.4	11.5262	11.1-11.8
PI_116056	642.739	494.8-838.9	4989.14	4688.7-5451.4	11563.1	11347.4-11895.3	59.1178	58.3-60	40.4997	37-43.1	-
PI_116844	269.773	163.8-407	4879.46	4008.7-5332.4	11212	9710.4-13348.6	51.7374	40-68.6	25.769	19.4-34.8	-
PI_116944	751.571	632.1-912.1	4885.84	4837.3-4965.6	12991.6	12109.1-13755.2	-	-	43.1803	38-49.2	11.3509	10.5-12.9
PI_117264	463.802	264.2-655.7	4487.45	4077.8-4859.1	11927.7	10822.7-13370.6	47.5693	35.9-56.3	25.0147	22.3-28.6	-
PI_117998	474.353	307.9-797.7	5151.8	3789.7-6494.9	9873.86	8392.3-12483.8		-	-	-	11.807	10.4-13.3
PI_118501	525.243	396.6-603.6	4636.22	4148.4-5048.9	14372.2	12506.2-15449.4	50.5687	37.5-68.9	30.665	23.4-38.9	12.5965	10.6-15.5
PI_121352	570.821	318.4-775	4819.91	4470.8-5042.2	12685.4	12021.9-13824.9	55.722	36-68	38.0533	27.4-49.9	11.2456	10.4-11.6
PI_124478	575.186	474.6-639.9	5113	4936.2-5215.5	11019.9	10421.3-11620.1	42.1834	37.4-47.3	33.4626	30.9-36.9	-
PI_125839	516.642	345.4-633.6	-	-	-	-	-	-	-	-	-
PI_125840	514.439	363.7-615.4	5555.25	4921.1-5880.8	13761.2	11348.4-15969.2	64.1912	42.1-84.9	46.2216	38.6-52.9	11.4912	10.3-12.3
PI_134271	601.296	524.7-666.7	5359.48	4164.2-6456.1	13538.6	11308.1-16114.2	78.7942	54-91.4	44.8961	30.4-57.8	11.0702	10.5-11.6
PI_137119	-	-	5566.97	5393.5-5793.5	12633.7	11614.2-14506.1	-	-	47.6345	47.1-48.4	13.1754	10.6-15.5
PI_140298	660.848	560.9-803.7	4678.28	3940.2-5102.8	13316.7	11377.9-15501.2	59.5409	33-76.3	35.0042	26.3-39.5	-
PI_142775	446.997	370.5-488.5	6165.46	5629.6-6765.3	13598.1	12201.4-15875.2	42.3229	37.4-46	43.0017	36.5-46.6	12.7193	10.5-14.3
PI_143485	787.133	609-917	5604.94	4482.7-6270.8	-	-	-	-	-	-	-
PI_155109	612.125	508.9-690.1	4856.99	3993.2-5407.7	12128	11760.7-12638	48.9714	44.1-55.5	37.9396	27.2-46.5	11.9123	10.4-13.6
PI_156647	681.24	455.6-1075.5	5234.1	4541.9-5733.3	11396.2	10303.3-13356.7	52.8943	49.2-59.7	37.7303	33.2-43.6	-
PI_156720	823.445	656.3-1067.3	5011.09	3884.1-5951.9	11971	10979.7-13402.2	43.713	39.1-49.2	29.6754	23-36.6	-
PI_162909	637.265	561-676.8	5381.2	4806.1-6250.4	13229	12713.9-14153.9	67.9887	63.4-71.5	38.0439	32.8-46.7	13.0175	10.4-15.9
PI_163126	368.004	298.5-406.6	4474.97	4188.7-4761.1	11864.2	11112-12616.3	53.0045	47.9-58	29.1744	28.1-30.1	11.4912	10.3-13.5
PI_164548	527.013	499.6-551.9	5621.16	5245-6311.1	14212.2	12474.6-16617.6	69.8465	53.3-86.2	40.9967	34.5-48.8	-
PI_164612	374.734	313-418.7	5805	5146-6483.7	11980.1	10321.8-13568.4	71.4714	63.3-82.3	46.7431	42.3-51.5	12.0351	10.5-13
PI_164779	795.262	674-955.3	5514.38	4983.1-5931.3	11362.2	10607.8-11889.3	68.3711	63.2-77.7	52.1029	43.9-57.3	-
PI_164971	583.058	295.9-865.4	4728.14	4192.2-5395.9	13910.6	11637.9-16277.8	-	-	34.2091	23.1-46.6	10.4737	10.4-10.5
PI_164972	615.488	543.9-670	4806.04	4262.2-5284.4	10914.4	10499.9-11328.7	40.3823	36.3-44.3	21.9168	19.6-24.1	-
PI_165949	482.86	254.6-630.6	5055.2	3516-6473.2	13598.1	9292.7-16595.4	56.5011	40.6-69.3	40.2405	27.3-49.1	-
PI_166084	572.29	449.1-678	5799.17	5017.4-6718.5	12803.9	10148.6-14840.4	62.0924	39.7-79.1	37.6442	33.6-40.2	11.0526	10.4-12.1
PI_166159	471.649	351.7-632.7	5827.28	4984.9-6333.5	13183.9	11325.7-14341.8	65.6006	56.1-71.4	41.0577	33.5-48.9	11.6491	10.6-12.3
PI_169603	-	-	5898.53	4705.6-6810.5	11334.3	9829.6-12212.7	36.2172	28.2-41.3	32.1647	24-39.1	-
PI_169608	765.198	524.6-994.5	5114.61	4656-5461.1	12030.8	10672.7-13633.9	61.2172	47.5-72.4	31.4929	25.5-38.7	11.3509	10.6-12.3
PI_171810	934.289	856.2-1003.7	5640.71	4447-6294.5	13023.2	11907.1-13759.8	71.2931	54.8-94.6	33.9076	23.6-41.5	-
PI_172339	-	-	5088.27	4773.2-5502.1	9899.29	8902.7-10850	64.2793	56.6-73	37.131	35.2-38.4	12.0175	10.5-13.2
PI_173840	920.062	830.3-998.2	6363.13	6168.1-6723.8	14557.6	13335.5-15941.9	69.0791	61.2-78.5	38.457	36.2-41.2	-
PI_174921	603.109	454.4-755.9	4866.19	4573.1-5159.2	11296.4	10334.3-12258.5	60.1573	46.9-73.4	36.5347	23.7-49.3	11.3158	11.2-11.4
PI_175231	569.795	422.2-742.1	6165.38	5275.3-6801.2	14687.3	13094.4-16892.8	62.7471	55.6-71.5	46.726	44-50.4	-
PI_179450	656.926	555.8-708.3	5409.16	5391.9-5426.3	12134.1	11684.6-12583.4	61.7895	58.4-65	33.6985	33.6-33.7	12.2807	10.4-13.4
PI_179451	619.792	516.6-792	5633.36	5239.3-6176.8	13597.9	13182.9-14230.4	49.9305	44.5-55.6	36.5024	31.3-42	13.2807	12.3-14.9
PI_179459	360.936	255.5-494.2	4848.54	4402.9-5691.4	13405.4	11166-14670.3	71.4543	57.4-85	40.7613	32.4-46.3	-
PI_179722	425.622	361-526.2	4806.07	4668.2-4969.4	11833.2	11049.3-13001.6	84.5808	82-87.7	49.9108	42.8-54.6	11.0351	10.4-12.2
PI_179970	637.895	544-691	4729.08	3912.3-5171.1	11428.8	10965.8-11891.7	53.2709	45.5-60.9	42.3462	29.1-55.9	12.2632	10.6-14.7
PI_180329	813.013	653.9-916.7	5341.19	4278.5-5809.5	12188.2	11040.4-13273.1	-	-	36.5146	25.2-48.4	11.2632	10.5-12.6
PI_180693	260.198	188.4-327.6	-	-	-	-	43.2484	27.1-59.3	-	-	12.8947	11.2-14.5
PI_180696	422.663	359.3-510.1	5142.81	5008.5-5276.1	13310.5	12713.2-13614.9	48.0949	44.5-49.8	32.2908	30.5-34.3	12.4035	10.6-14.7
PI_180699	461.546	388.9-562.4	5345.3	5076.1-5614.4	13799.6	13176-14423.1	52.2743	51.9-52.6	34.0481	33.1-34.9	-
PI_180702	550.621	388-775.9	5640.07	5223.2-6371.3	11887.9	11505.7-12355.8	55.4819	50-59.8	35.0411	26.1-40.5	11.4737	10.4-12.9
PI_181801	547.455	450.1-708.2	5229.41	4783-5631.8	13090	12099.9-14291.4	53.2298	37.9-67.4	34.7628	33.4-35.4	-
PI_181958	483.425	442.3-525.5	4881.7	4754.6-4959.1	12161.2	11743.2-12598.9	-	-	36.3078	34-38.3	11.6491	10.6-12.2
PI_183467	728.695	521.8-1043.2	4890.76	4113.4-5582	12579.1	11387-13834.8	73.4365	68.3-78.4	46.6634	37.1-53.9	12.1754	10.4-13.1
PI_184130	340.849	215.2-416.7	5000.63	4415.2-5493.8	12183.7	11665-13159.1	72.0532	66.7-76.3	32.1418	26.9-39.8	11.0877	10.4-12.1
PI_184784	454.045	380.5-529.5	4687.2	4026.5-5089	11348	9549-12722.2	42.2175	33.6-51.5	36.2157	34.5-38.3	12.7368	10.5-15.1
PI_193578	552.878	435.3-657.1	5056.31	4216.5-5644.6	12002	9978.5-13548.4	63.9636	36.9-85.1	38.3701	30.2-44.6	11.3158	10.4-12.5
PI_193584	293.715	250.7-367.2	5055.95	4908.4-5191.7	12356.8	11448.1-13049.5	51.0836	44-56.5	36.6289	32.2-42.6	10.6667	10.3-11.1
PI_193590	536.721	521.1-548.3	-	-	10581.1	8301.8-11930.4	47.0444	29.3-57.6	31.6316	16.2-40.2	11.5263	10.5-13.4
PI_195020	696.613	640.4-775.1	-	-	-	-	-	-	41.4387	31.1-52.1	-
PI_195404	-	-	4224.17	3831.9-4424.3	11252.4	10683.3-12362	56.976	47.4-65.3	37.1262	32.7-41.6	10.8246	10.5-11.3
PI_195631	965.641	912.1-1001.4	3973.79	3596.2-4266.6	11676.7	9699.4-13701.3	51.998	47-59.1	32.3279	30.6-34.1	-
PI_197044	761.781	683.1-852.6	5455.03	4992-6363.9	11934.3	10385.7-13540.5	30.6995	20-43.3	-	-	11.5965	10.4-13.8
PI_197990	426.122	339.9-578.1	5180.98	4692.7-5704.5	13071.1	12341.6-13609.1	49.5192	47.6-52.2	32.0552	30.6-33.3	-
PI_198072	254.557	189.1-301.4	4963.47	4514.6-5343.5	11814.8	10355.6-12957.7	-	-	37.3581	32.4-44.4	10.9649	10.3-12.1
PI_198074	-	-	5197.35	4461.4-6472.6	12257	10166.5-14961.5	47.9263	38.6-62.1	37.8179	30.2-42.9	11.7544	10.6-13.7
PI_198735	658.047	516.4-883.4	4793.66	4235.8-5076.6	11743.9	10972.8-13173.1	-	-	37.9811	33.9-40.4	-
PI_201390	509.736	372.8-722.5	5299.6	4854.9-5759.2	12705.2	10321.2-14703	47.7162	33.6-54.9	35.3866	30.8-42.8	-
PI_203066	540.756	326.7-740.2	6050.09	5803.8-6370.8	13077.7	11120.8-14642.1	44.0457	39.3-53.4	35.2153	31.1-41.3	12.4035	10.8-14.8
PI_203067	354.086	316.4-413.3	6190.55	5210.2-7170.8	15471.6	13776.3-17166.8	61.1595	55.5-66.7	38.2715	34.3-42.1	12.3509	10.9-14.3
PI_203068	332.3	239.7-438	5564.25	5233-5876.1	12823.2	12111-14162.2	44.3754	39.7-52	34.9507	29.8-43	11.1403	10.4-12.1
PI_203069	351.305	218.2-517.9	5097.82	4626.4-6000.7	12282.7	10050.4-13517.6	59.5651	47.9-65.6	32.1716	27.7-39.3	12.4035	10.3-13.8
PI_204306	916.833	729.4-1016.6	5334.54	4656-6020.2	11005.9	10327.7-11926.3	64.8563	54.3-70.8	47.2284	42.5-54.7	12.1403	10.4-13.5
PI_206006	678.16	650.1-700	5203.11	4799-5574.2	10673.7	9535.4-12093.2	69.6478	54.5-85.2	46.4938	37.2-57.5	11.3509	10.4-12.1
PI_206816	696.216	607.9-747.6	5636.86	5547.3-5693.8	13412	12164.8-15772.4	71.3854	56.8-90.5	50.6288	42.6-56.6	-
PI_206838	-	-	5797.26	5401.9-6373.1	13350.7	12797.1-14397.4	62.0303	49.5-74	42.7428	40.2-44.5	-
PI_206861	835.348	790.2-881.3	4784.29	3599.6-5481.9	10555.2	8274.6-12591	51.5462	36-67.7	39.5437	31.1-47.5	-
PI_207508	568.368	533.5-592.2	4675.32	4079.8-5024.5	12767	12360.7-13488.5	-	-	46.9911	38.5-56.3	12.7368	10.3-15.9
PI_209507	486.482	330.3-628.9	4826.15	4195.5-5303.1	13038.4	9872-16164.7	50.2566	43.1-56.6	30.5348	29.9-31.6	-
PI_210561	-	-	5266.97	4729.1-6125.6	12095.3	10760.4-12962.7	58.9733	48.2-75.7	-	-	12.8421	10.5-15
PI_210568	560.015	476-681.7	5564.46	5238-5958.1	12889.4	11745.1-13495.3	52.8451	50.2-54.7	36.6541	36.1-37.3	-
PI_210569	432.332	325.5-544.4	4701.23	4201.7-5031.1	10501.8	9963.5-10800.4	53.3342	36.8-68.9	34.1063	28.1-38.9	12.9649	10.5-15.8
PI_210571	551.005	460.2-621.3	4987.88	4303.2-5671.1	11080.4	10780.5-11642.7	37.8831	36.9-39.7	26.4435	22.1-29.4	-
PI_210583	-	-	5386.64	4814.9-5754.9	13230.7	10919.6-15896.3	46.4089	39.6-55.2	37.385	26.6-45.3	10.4737	10.4-10.5
PI_212031	576.416	413.1-675.4	4728.79	4173.1-5127	11776.7	10096.2-13284	-	-	37.3928	34.8-40	12.8246	10.5-15.2
PI_220174	573.143	542.8-589.8	5123.83	4920.1-5236.6	12750.6	11336.6-14071.1	-	-	38.2997	34.9-43	11.9825	10.5-14.7
PI_220189	622.157	450.2-902.1	4684.19	4362.6-4901.8	11254.7	10454.6-12725.9	-	-	38.1824	32.9-45.1	11.1228	10.3-12.1
PI_221697	347.719	318.3-386.6	5697.71	5039.6-6098.6	14744.8	13857.4-15958.8	75.3689	63.9-82.8	40.2134	37-43.9	-
PI_222071	668.789	572.6-857.2	4788.6	4577.6-5033.9	11441.5	10473.9-12803.8	-	-	40.9451	34.4-50	-
PI_222117	736.429	646.2-893.3	5701.55	4968-6088	13378.8	12212.5-15702.7	-	-	-	-	-
PI_227258	767.72	473.2-990.9	5203.55	4610-5866.9	10273.9	9845-10886	70.4966	57-80	38.6132	31.7-45.7	11.6491	10.4-13.5
PI_236492	471.687	326.2-685.9	4883.86	4369.8-5328.6	10552.8	9278.2-11898	71.8193	52.7-83.6	40.1643	30.4-45	11.4035	10.4-12.2
PI_240516	475.103	396.9-617.6	5772.44	5660.3-5949.7	12353.4	10230.2-13853	58.6687	44.1-69.6	36.9964	33.4-43.9	-
PI_241593	541.852	301-792.3	-	-	-	-	-	-	-	-	11.1053	10.5-12.2
PI_242027	647.972	604.9-699.2	5480.77	4857.2-5822.2	10521.4	9801.6-10985	58.116	54.5-60.2	42.6926	40-45.9	11.6316	10.7-12.7
PI_242028	423.484	206-666.7	5522.79	4158.4-6364.9	14648.1	10637.6-17159.7	73.9552	49.5-96.9	46.877	34.1-53.6	-
PI_244093	-	-	5543.44	4478.9-6771.2	12859.9	11577.5-15424.6	73.6233	46.1-93.7	42.9897	27.3-58.3	12.3333	10.7-15.2
PI_244121	671.429	571.1-737.2	5468.64	4961-5976.2	14262.7	13203.4-15429.8	74.4898	65.1-86.9	-	-	10.8596	10.3-11.1
PI_244150	611.164	431.6-764.7	4843.22	4327.7-5539.2	13281.7	11151.3-16380.4	50.7662	40.2-68.3	33.5931	30.4-38.6	10.5789	10.4-10.7
PI_244191	491.145	381.1-662.8	5707.71	4197.8-6796.3	13051.6	9841.7-15699.4	51.7659	30.7-66.7	35.7416	26-44	-
PI_248181	496.392	428.5-537	5271.97	4435.4-6689.7	12155.5	11277.9-12989.9	44.9511	35.4-52.9	28.1019	25.3-33.2	-
PI_249645	553.761	408.6-789.5	5117.08	4710.1-5765.1	12097.3	10033.4-15354.8	-	-	45.4963	37.9-49.2	11.2632	10.7-12.2
PI_250438	424.624	332.2-503	4581.55	4549.9-4608.7	11081.4	10102.5-11985.3	47.8396	45.3-50.5	34.8972	32.5-36.9	11.1228	10.5-11.6
PI_250439	412.947	317.3-529.4	5285.54	4968.7-5631.9	13578.2	13063.3-14124.5	48.0975	25.6-63.6	33.8499	27-37.6	11.9298	11.3-12.6
PI_250440	-	-	5786.44	5659.9-5951.5	13826.6	11749.7-15389.4	50.2059	36.3-67.3	32.867	17.2-43	13.2632	10.9-14.7
PI_250441	-	-	5351.88	4493.6-6726.8	11787.9	10405.7-14423.5	57.8757	43-86.2	40.7495	27.9-56.6	11.7895	11-13.1
PI_250446	777.053	555.7-1026.2	5974.31	5507-6255.2	13709.2	12371.3-15295.7	50.5349	36.6-61	40.0441	31.3-51.2	11.9298	10.4-14.1
PI_250447	925.015	730.8-1124.2	4791.59	4234.6-5204.7	12491.8	11795.6-13432.8	58.2468	54.8-60.7	31.5894	29.3-34.2	11.1053	10.3-12
PI_250448	350.048	239.6-473.4	4991.39	4736.5-5329.1	12753.9	11519-14734	49.6883	45.8-55	34.104	26.8-40.7	12.1052	10.7-13.4
PI_253968	680.715	523.9-795.4	5188.8	4909.4-5416	12737.1	12115.7-13158.7	-	-	44.9272	40.7-52.3	10.7719	10.3-11.4
PI_257244	699.202	337.4-1027.3	4827.14	4177.6-5671.9	11176.3	10365.4-12372.5	46.5523	34.5-56.1	36.2359	28.6-50.9	11.3684	10.6-12.6
PI_257592	650.444	532.6-839.2	4730.05	4278-5058.7	12529.8	11722.2-14092.5	58.771	51.2-72.4	33.3783	29.4-36.1	12.8597	11.8-14.6
PI_261623	736.524	622-942.3	5756.79	5355.4-6323.6	12453.4	11165.3-14103.2	61.3253	51.6-66.9	36.6283	31.8-39.7	12.614	10.8-13.8
PI_261624	-	-	5724.01	4978.7-6349.5	12037	9631-13731.5	44.9741	35.3-59	34.3128	23.6-45.8	11.8596	10.6-12.7
PI_261636	626.203	520.5-713.3	6243.72	5867.8-6448.1	13036.4	11488.9-15886.1	61.197	47.3-79.1	44.8636	40.1-51.5	10.7368	10.6-10.8
PI_261671	748.151	696.8-800.4	5926.44	5468.8-6247.1	12503.2	9439.9-16170.4	65.9076	57-81.9	40.355	37.3-45.4	11.5263	10.3-12.4
PI_263014	456.43	427.7-505.7	4757.5	4114.6-5544.8	12051.3	9924.7-14512.9	56.4267	43.6-68.8	33.3161	27.4-43.8	-
PI_263027	297.556	265.8-314.8	4906.14	4616.6-5076.8	12796.8	12198.3-13698.4	53.5004	40.9-60.3	26.8184	23.4-30.8	10.7544	10.6-10.8
PI_263030	485.084	426.6-540	-	-	15062.2	11806.6-17640.2	69.5596	61.2-79.6	48.829	42.6-57.4	11.7544	11.2-12
PI_263031	510.542	361.5-745.1	5540.05	5310.3-5999.3	12849.5	12287.8-13581.5	54.7008	38.8-69.9	37.2051	32.1-41.6	-
PI_263032	223.53	186.5-252.4	4731.77	3698.8-5636.8	11839.3	10526.7-13319.7	58.0246	42.9-75.8	34.4204	24.9-46.9	11.807	10.4-14.3
PI_263871	-	-	-	-	12447.2	12211.4-12682.9	-	-	44.9507	37.7-55.8	-
PI_266070	363.895	246.4-542.3	4302.81	3921-4747.2	11288	9684.2-12989.3	68.7273	50.8-78.4	39.6263	32.4-44.5	-
PI_269543	491.678	365.2-652.5	5278.54	4695.1-5593.2	11819.2	10403.3-14531.6	52.9927	45.6-66.8	33.8954	30-39.4	11.1754	10.4-12.2
PI_269761	901.302	848.3-944.2	5383.2	5118.6-5657.3	11489.6	10925.5-11827.5	57.9435	46.3-71.5	-	-	11.0526	10.5-11.4
PI_269762	-	-	-	-	-	-	-	-	-	-	-
PI_269777	-	-	5325.5	4350.3-6402	12927.7	8778.5-16452	61.7816	25.8-87.1	41.1052	30.3-49.5	11.2807	10.4-11.8
PI_269778	767.952	708.7-812.6	6227.55	5841.3-6792	-	-	-	-	46.4738	44.6-49	9.674	7.9-10.7
PI_269782	577.674	545.4-613.1	4312.58	3789.1-4836	13699.2	11330.8-16067.5	61.0641	31.1-90.9	41.9037	29.8-53.9	-
PI_269791	-	-	6476.98	6115.2-7025.6	10337	9359.5-11287.3	48.3915	42.9-55.1	36.6503	35.2-37.5	-
PI_269802	732.701	596.5-903.4	5379.89	4532.7-5887.6	11812.8	9153.8-14417.6	63.6226	48.4-75	43.3986	35.7-49.3	13.0877	11.3-14
PI_269804	393.038	287-482.9	5104.89	4182.4-6208.1	13133.5	12938.6-13337.9	60.148	42.4-69.3	36.6381	31.1-41	11.6316	10.4-12.7
PI_269812	462.402	330.3-611.3	5809.84	5639.8-6144.3	11246.1	10546.3-11992.8	46.6611	38.2-56	29.567	27-32.4	12.1228	10.4-13
PI_269818	928.88	809.6-1001.5	5686.66	5074.3-6196.1	11786.6	10380.4-12867.4	55.6476	44.8-63.2	42.7074	38.7-46.7	12.5965	10.7-14.9
PI_269822	701.537	604.7-881.8	5110.54	4840.7-5498	11086.9	10626.6-11467.1	60.7584	51.8-65.3	37.5226	33.5-42.3	12.4912	10.6-13.5
PI_270536	530.682	525.7-540	-	-	-	-	56.4366	44.3-70.7	-	-	-
PI_271035	-	-	4987	4194.4-5662	10815.8	8420.5-12903.8	33.774	20.4-42.3	28.7415	24.1-33.3	13	10.7-14.4
PI_271038	606.647	540.1-695.7	5419.43	4645-5972.3	13279.7	11318-14947.9	62.4802	57.3-70.8	36.19	32.3-42.3	13.7719	11.6-15.7
PI_271116	562.397	448.6-720.7	5438.02	4862-5981.8	13379	10787.9-15849.5	77.4233	62-94.4	42.7119	33.7-49.7	12.5614	10.7-15.5
PI_271511	480.747	386.2-606.4	5382.8	5334.7-5459	11830.2	11099.5-12241.7	59.7532	54.5-65.4	35.1231	30.9-43.1	11.7544	10.4-12.9
PI_272148	665.142	524.1-797.3	5121.48	4647.9-5432.1	12297.7	11102.8-13492.4	62.4011	42.5-91.9	38.8841	28.7-49.4	-
PI_272171	814.793	721.5-901.7	4674.22	4500.8-4874.2	12629.3	12224.6-13145.7	88.4342	71.3-97.5	49.3925	48.3-50.8	11.9474	11.4-12.5
PI_272175	728.764	669.9-799	6029.42	5600.7-6365.1	12379.7	11207.9-13100.2	55.9753	48.6-64.1	34.7632	28.3-38	11.5789	10.3-12.8
PI_272184	663.846	593.7-722.5	4820.25	4655.4-4985	11858	11395-12320.9	72.7497	48-97.4	33.0417	27.6-38.4	10.5789	10.3-10.7
PI_272194	436.252	330.6-615.3	5474.98	4981.8-5893.4	11839.5	10816.8-12862	-	-	43.8262	39.6-48.2	-
PI_272204	343.877	240.1-533.1	5816.32	5251.4-6510.4	13377.3	12232.2-14680.9	40.9462	30.7-46.5	31.0316	25-35.5	13.4737	10.6-15.6
PI_272215	358.07	268.5-414.4	4749.89	4546.9-5016.8	11348.5	11218.7-11478.7	57.8712	49.2-68	32.0715	27.1-34.9	-
PI_272216	561.765	437.6-762.3	5272.48	5068.8-5611.3	11826.7	11419.1-12507.7	47.318	36.7-59.1	33.0823	28.5-36.7	-
PI_272218	666.507	631.3-730	4538.72	4379.6-4811	9885.39	8687.2-10517.1	-	-	-	-	11	10.5-11.8
PI_273209	806.274	663.3-1000.2	5362.4	4951.9-5772.8	14175.2	13537.4-14813	58.5335	50.6-66.4	42.8512	36.8-48.8	10.8167	10.7-10.8
PI_273605	385	319.3-510.2	5329.32	5086-5617.6	11414.6	9789.1-12629.9	41.7848	29.9-48.5	34.4402	29.1-39.2	11.807	10.6-13.4
PI_274307	709.583	655.7-795.5	5402.83	4742.3-6190.5	11395	10879-12293.2	87.6358	82.7-94	44.492	38.2-48.7	-
PI_274308	675.524	613.8-731.2	5831.57	4834.9-6513.2	13494.6	11727.7-14445.6	-	-	43.4935	37.7-48.3	-
PI_274584	626.602	553.1-691.8	5348.49	4969-5568.2	11049.9	10184.4-12189.3	53.2146	43.5-68.9	31.6984	28.2-35.3	-
PI_275821	525.632	440.4-667.3	4321.83	3798.6-4845	11760.6	11095.2-12425.8	72.4646	61.3-83.5	41.4126	36.6-46.2	-
PI_275822	1002.91	952.6-1067.4	6581.99	6161.4-6889.6	15064.3	14199.6-16239.1	-	-	47.3919	43.3-51	12.7895	11-15.4
PI_275825	-	-	-	-	-	-	64.2254	41.6-80.9	34.208	26.2-39.6	11.1053	10.6-12
PI_277852	399.317	293-462.6	4958.21	3615.9-5831	14240.2	8403.6-17608	61.1983	37.9-76.7	38.4435	27.3-46.1	11.5439	10.3-13.6
PI_279823	723.274	678.2-798.5	5507.54	5087.6-6013.6	12257.3	10550.1-13242.4	62.1471	49.2-73.5	36.6163	27.9-42.9	12	10.5-14.5
PI_279825	575.215	380.9-711.8	5448.77	4872.3-6070.2	13177	12557.9-14398.9	48.2556	34.7-60.2	32.7087	26.9-37.7	11.6316	10.5-13.7
PI_280252	310.154	262.9-400.2	5206	4856.3-5652.5	10188.1	9181.1-11191.8	49.9285	40.4-59	32.9322	29.6-36.4	11.6667	10.3-13.6
PI_280603	733.444	519.5-989.5	5845.36	5335.4-6166.3	12479.2	10608.8-13433.2	62.2765	46.7-82.2	29.8298	22.8-39.3	12.386	11.8-13.3
PI_280609	-	-	5361.09	5008.1-5804.2	10924.5	10009.6-12387.5	-	-	41.4457	29.1-51.7	12.193	10.6-15.1
PI_280613	457.201	283.8-604.7	4887.21	3824.2-5539.8	11095.2	8531.1-12928.7	46.5092	39.8-53.7	31.6762	30.7-33.4	-
PI_280614	-	-	5652.62	5547.8-5851.2	14182.9	12596.7-15335.6	47.3147	39.3-54.1	32.6929	30.1-37.1	10.9298	10.4-11.6
PI_280616	395.153	201.1-500.9	5250.54	4857.5-5876.5	11726.6	10731.7-12336.2	-	-	43.7945	36.9-54.5	11.5263	11.1-11.9
PI_280617	-	-	5205.07	4778.7-5987.4	13866.2	11375.3-16762.4	82.5754	58.7-97	43.3268	40.5-44.9	12.3158	10.5-14
PI_280619	-	-	5406.89	4378.7-6539.8	13567.1	10859.3-16514.3	60.5153	42.8-89.8	-	-	11.0526	10.3-11.8
PI_280626	707.546	554.1-863.3	5398.24	5286-5474.5	15809.2	14520.3-16470.1	-	-	43.9642	34.1-51.9	12.193	10.5-15.4
PI_285710	489.94	402.7-552.1	4888.57	4522.1-5258.8	12818.9	11234.6-14294.3	-	-	43.7776	37.8-51.8	-
PI_285718	366.507	235.8-468.7	4917.47	4362.4-5260.7	11214.9	10416.1-11876.9	72.104	66.1-76.5	36.6544	33.5-39	-
PI_285722	-	-	5323.77	5066.4-5636.1	12355.9	10833.6-14656.3	80.722	69.5-88.9	40.5759	38.1-43.7	10.7193	10.4-11.1
PI_285724	-	-	-	-	13296.3	10240.9-15081.5	66.0097	48.7-93.6	40.3839	31.8-52.2	-
PI_285727	396.257	322-468.4	5334.82	4919.1-5673.3	12418.8	10993.2-13645	55.3666	49.2-66.9	33.5112	30.4-37.2	11.4386	10.9-11.7
PI_285730	-	-	5373.9	4817.3-6264.6	12076.6	11312.6-12566.3	50.6781	40.4-59.3	35.3833	33.3-36.5	-
PI_285737	503.799	327.7-649	5375.88	5294-5535.3	12140.4	11320.6-13384.6	59.9376	53.8-66.2	39.7703	35.7-43.5	-
PI_285740	-	-	6041.65	5673.4-6416.6	13138.2	10969.7-14380.5	60.1649	52.3-65.1	37.5371	32.7-40.6	-
PI_285747	498.262	304.4-635.5	5422.31	4827.4-5926.1	11453.1	11387.5-11518.6	47.2741	35.4-60.1	32.258	27.8-35.2	10.6316	10.4-10.9
PI_286430	351.473	243.6-470.7	4159.75	3962.8-4356.6	12238.3	11465.7-13010.8	76.7323	68.2-85.2	30.7846	23.7-37.8	11.6667	10.9-12.9
PI_286431	658.366	456.1-922.1	4908.13	4640.1-5137.8	10403.4	8476.5-12332.2	49.3107	39.3-62.7	31.0253	28.5-35.2	-
PI_286607	532.791	411.2-636	4807.24	3960.6-5568.4	12012.2	8425.8-14399.2	53.7209	36.8-64.5	35.5831	32.6-40.1	-
PI_288025	887.916	743.6-1009.3	5747.93	4951.2-6484.5	11481.5	10607-12190.5	57.3226	53.5-61	45.9415	43.8-48.4	12.9298	11.6-14.7
PI_293426	610.96	511.1-681.9	4367.34	4063.9-4797.7	11660.5	10322.4-13812.3	56.6731	53.4-58.4	34.2386	30.9-37.8	11.0877	10.5-11.9
PI_306591	439.753	417.2-452.4	4630.63	4398.3-4862.8	11795.5	11512.4-12078.5	68.3784	63.2-73.4	39.0437	38-40	-
PI_307666	787.029	590.8-968.8	3995.8	3748.5-4242.9	9858.51	9271.9-10445	44.1434	34.8-53.3	30.1849	26-34.2	-
PI_308796	728.339	626.4-803.2	5309.06	4652.7-5713	10753.8	8915.4-12149.4	43.9815	39.4-51	38.0399	35.3-40.5	13.3509	10.6-15
PI_314794	-	-	5861.35	5468.4-6455.6	11126.4	9881.6-12915.6	31.6224	28.2-33.9	30.0361	28-32.8	-
PI_314795	-	-	6056.99	5551.7-6431.5	13439.9	12947.9-13931.8	-	-	38.8729	31.3-44	11.386	10.4-12
PI_319374	-	-	-	-	11533.6	9414.3-13029	38.2614	24.8-45.9	30.222	23.4-34	11.1754	10.4-12.1
PI_320972	502.651	414.6-634.3	4988.71	4587.6-5612.9	10499.6	10266.6-10700.9	60.6717	58.7-64.4	38.6508	35.5-40.2	-
PI_324695	456.969	344.3-563.9	5604.47	5242.3-5791.6	13471.7	11877.2-14301.6	74.5938	59.2-84.6	-	-	11.7544	10.5-12.5
PI_324697	662.04	565.9-722	5570.99	4552.2-6264.3	12480.7	11742.8-13599.9	-	-	-	-	-
PI_324702	690.905	463.5-872.6	5049.13	4306.9-6245.3	10635.9	10598.6-10673.1	50.4025	41.3-57.9	35.6368	26.2-46.8	10.4386	10.3-10.5
PI_324703	603.746	398-894	5514.21	5001.2-6089.1	13685.9	13293.9-14077.7	-	-	37.5438	28.7-44.3	11.7193	11.2-12.2
PI_331413	328.006	251.6-403.6	5497.2	5061.3-6221.3	12586.8	10826.5-15044.6	60.3767	49.2-74.7	43.9244	39.1-52.2	10.386	10.3-10.4
PI_331414	294.818	136.9-437	-	-	11213.8	8082.9-12782.5	55.5638	36.4-70.9	28.6099	20.7-34.9	-
PI_340128	-	-	-	-	10352.9	9968.2-10737.5	55.1624	52.8-57.4	31.6332	23.8-39.3	10.6491	10.4-11
PI_340130	608.323	520.5-725.2	6057.21	5464.4-6613.4	13789	13213.6-14543.9	-	-	52.3993	46-62.8	-
PI_341889	-	-	6354.53	6097.8-6566	14532.7	13524.1-16201.9	62.9577	62.3-64.1	46.627	44.5-49.5	-
PI_343292	540.167	502.1-582.1	4721.67	4200.7-5071.4	11953.9	10737.6-13494.8	74.9999	59.3-96	41.0522	33.8-45.5	11.193	10.5-12.4
PI_343321	593.753	465.3-715.5	5591.05	5301.4-5818.3	10611.6	10469.2-10718.1	56.782	54.9-59	46.6081	45-47.5	11.2807	10.8-11.9
PI_343331	509.752	297-846.5	5567.36	4950.4-6268.5	12119.2	10018-13410.9	61.1178	60.2-62.6	43.9263	42.1-45.1	-
PI_343338	455.625	325.9-685.4	6044.65	5397.2-6852.3	11791.8	10539.7-13793.8	60.9286	51-68.4	44.4623	40.7-50.3	10.6667	10.3-10.8
PI_343824	412.858	316.2-595.8	5288.14	4861.1-6089.4	12322.9	11061.1-13745.3	43.3668	37.6-46.6	28.5247	26.6-30.5	11.7719	10.4-13
PI_343958	741.635	701.2-805.5	4777.13	4533.8-5084	13815	13061.9-14461.2	62.844	53.9-67.7	38.3103	36.1-39.9	12.807	10.5-15.8
PI_343987	441.837	419.4-483.5	5405	5119.5-5815.3	12386.7	12077.5-12651.5	50.3469	45.5-57.5	40.0332	38.1-43.7	11.2807	10.5-12.4
PI_344003	358.917	262.6-487.1	5434.89	4990.7-6130.3	13612.6	12038.5-15525.1	55.1246	38.9-72.4	32.3036	24.2-39.8	-
PI_344010	1038.41	939.3-1121.9	5315.89	4592-6042.3	9860.04	8360.3-10959.7	54.7144	42.9-68.1	39.0901	35.2-46.1	11.9649	10.3-13.7
PI_344013	-	-	5018.99	4004.6-6033.3	-	-	69.9033	62-77.7	50.7074	46.3-55	11.7631	10.5-13
PI_344538	-	-	-	-	-	-	-	-	45.378	45.3-45.3	-
PI_347281	442.72	291.5-616.6	4707.23	4514.9-4964	10572.4	9521.2-11686.5	61.8432	58.1-64.2	35.3203	32.1-37.3	12.0351	10.3-14
PI_347295	491.763	417-618.7	4899.43	4046.8-5555.1	12376.5	10256.8-14563.4	55.7746	44.1-63.1	29.2269	22.5-32.9	12.1228	10.5-14.5
PI_347329	648.764	541.8-746.7	5401.33	4959-6218.4	13644.2	13238.6-14433.8	61.8634	58.8-65.2	33.6125	26.8-37.6	11.3684	10.5-12.2
PI_347457	354.118	248.5-473.6	5824.4	4390.6-7036.2	13105.1	10418.4-14728.4	69.3536	50.3-82.5	-	-	11.9474	10.4-13.2
PI_347477	514.041	286.3-866.6	4740.25	3961-5408.7	10663.1	9912.8-11178.7	57.2055	45.7-74.1	37.2083	33.2-40.9	10.6667	10.3-10.8
PI_347490	462.58	386.3-592.7	5865.27	5480.8-6567.5	13253.1	12103.1-15068.8	57.9576	48.5-72.2	35.8976	34.9-37.1	13.5263	12.1-15.5
PI_347496	432.807	379.4-471.2	5083.03	4308.2-5916.5	12262.7	10788.8-13470.6	65.9467	51.4-81.5	39.321	30.5-46.4	-
PI_355906	493.861	423.8-607.4	5161.17	3888.9-6143.1	9375.13	6915.1-10695.5	65.7214	51.1-76	41.3643	29.8-48.8	11.5965	10.5-13.6
PI_356973	534.912	377.5-723.3	5615.6	5014.9-6112.5	10863.9	8390.5-12913	54.0785	39.4-65.3	46.4011	37.1-56	-
PI_356974	636.959	394.3-948.1	4948.15	4920.7-4975.5	-	-	37.2983	32.8-43.7	-	-	11.2105	10.4-11.9
PI_356980	458.194	357.5-570	5380.39	4685.5-6105.9	11947	10405.4-13713.5	52.9146	45.1-56.9	32.3302	24.7-36.8	-
PI_356984	434.811	414-451.5	4690.01	4617.3-4825.2	11304.8	10363.7-12042.6	79.001	71.2-91.6	49.7465	42.5-55.7	10.9825	10.4-11.8
PI_356986	378.877	274.1-467.6	6623.78	6216.7-6902.1	13243.3	11870.7-15718.4	-	-	42.5877	38.6-48.4	-
PI_356991	509.491	480.7-528.7	5316.67	4530-6301.3	13232.7	12443-14379.1	46.0609	38.4-58.7	33.1575	24.8-46.6	-
PI_356992	407.16	326.2-481.3	4815.5	4804.5-4826.4	12634.2	10292.1-16159.8	50.4831	41.1-64.9	36.8733	31-47.3	11.4386	10.8-12.2
PI_357290	555.779	528.4-595.9	4970.97	4351.1-5590.7	10376.2	9908.6-10843.6	54.5583	46.5-62.6	34.0137	31.1-36.8	10.6052	10.5-10.6
PI_358300	430.729	277.7-595.7	4510.76	4420.3-4621.8	11488.9	10032.7-12636.7	42.6189	31.3-49.5	30.0784	26.6-32.6	10.5088	10.4-10.5
PI_358613	546.615	403.6-756.1	-	-	14336.7	12950.4-15082.6	59.9486	53-66.9	40.1048	36.9-44.7	-
PI_358620	636.428	391.9-786.5	5320.65	5093.5-5672.5	12369.3	11572.6-13749.3	49.598	48.1-50.5	33.8873	32-35.6	11.5263	10.5-13.3
PI_358633	434.051	245.4-571.6	4519.92	3687.1-5054.3	11464.6	9771.3-13174.3	52.2137	39.9-67	32.8955	30-37.3	10.6842	10.6-10.7
PI_358640	837.975	759.1-902.7	5361.12	4527.3-5779.3	11483.3	10672.8-13073.8	55.1713	50.5-58.7	34.3391	25.7-41.8	10.807	10.4-11.2
PI_365419	853.254	707.4-979.6	-	-	13476.1	12545.1-14313.7	50.9111	43.3-60.2	40.1406	33.3-48	12.4561	10.5-15.8
PI_371796	275.318	224.3-343.8	-	-	9850.59	6342.8-12705.2	47.4472	26.2-66.1	33.1084	22.1-38.7	10.4173	7.1-12.2
PI_378157	450.799	306.8-556.6	4660.54	4321-4956.8	12296	10919.3-13399.5	56.3088	47-61.2	34.8642	30.4-40.1	12.8947	12.2-13.5
PI_381334	-	-	5042.79	4321.9-5907.6	10516.4	9276.9-11937.6	48.6339	38.8-59.7	41.5553	36.5-45.9	12	10.4-14.8
PI_393488	467.776	428.1-523.4	4798.62	3921.6-5316.4	11309.5	9341.9-12548.1	61.4539	43-78.6	34.8371	32.5-36.1	11.9649	11.1-13.4
PI_393489	-	-	-	-	12497	8402.4-14848	54.3339	33.6-86.4	35.0577	25.2-49.4	-
PI_404225	-	-	5469.72	4522-6248.7	13162.7	12233.9-14271.6	67.164	52.5-81.9	40.9211	33.3-46.1	-
PI_411141	-	-	6276.92	6128.3-6426.6	15560.5	15411.3-15777.6	63.8988	59.2-68.7	43.2955	41.8-45.9	12.2281	10.4-14.7
PI_411142	-	-	5739.58	4882.5-6901.3	12908.7	11266.2-15738.8	65.5432	43.1-93.4	37.902	32.9-41.4	11.614	10.6-12.5
PI_413678	318.367	295.5-363.7	5328.96	5027.6-5621.3	11558.8	10002.8-12532.2	65.6097	49.6-95.4	40.7342	35.3-47	-
PI_413683	-	-	5627.57	5392.1-5798	13078.4	12572.4-13401.2	48.9553	47.4-51.8	31.6477	28.6-33.6	13.3684	12.3-14.8
PI_413685	-	-	-	-	13620.4	13530.8-13709.8	58.9693	53.1-68.3	41.841	37.6-48.6	-
PI_413688	347.814	276.6-459	5067.62	4765.2-5334.9	12054.2	10885-14197.2	65.6884	64.1-67.1	37.6982	34.3-39.8	-
PI_413698	604.147	462.1-736.9	5790.11	4920.8-6775	12634.9	9863.6-14592.8	50.5971	34.3-63.9	38.6866	27.1-47.6	10.8947	10.4-11.1
PI_413703	538.455	503.4-603.6	5466.99	5017-5936.2	11344	10382.1-12310.6	51.5306	43.7-61.1	41.07	32.4-49.6	-
PI_429839	-	-	-	-	13131	12601.3-13660.7	56.3765	49.7-64.3	37.3266	29-43.7	12.2632	10.6-15.3
PI_429843	349.946	313.7-383.9	5381.93	4687.4-5817.8	12525.3	12254.2-12744.6	49.459	42.8-56	29.278	26.5-32	12.2982	10.8-14.7
PI_429845	585.734	517.6-632.5	5123.95	4581.6-5470.7	10642.4	9818.9-11346.8	49.4895	38-57.5	40.6908	36.9-45.2	11.2982	10.5-12.2
PI_429849	799.869	621.2-1050.1	5702.87	4658.5-6747.2	12430	9434.7-15425.3	47.9446	36.1-59.7	30.6076	22.2-38.9	11.386	10.4-13
PI_430702	-	-	5726.02	4163.9-6937.3	11560.9	7937.5-14116.8	58.3257	53.3-67.9	43.7632	40.4-49	-
PI_476409	518.095	449.2-552.9	5171.31	4308-5663.3	12826.8	11744.6-13728.9	-	-	40.3379	29.3-50.4	-
PI_476413	418.823	301.8-649.2	5168.58	4829.1-5826.4	11381.6	9887.9-13272.6	44.6973	34-55.4	28.773	23.8-35	11.193	10.3-12
PI_477371	259.409	208.8-358.9	5287.83	5017.6-5723.1	12445.3	11011.1-14200.7	64.9717	61.4-71.9	31.9589	26.1-41.1	11.1579	10.4-12.1
PI_486131	-	-	4834.95	4129.7-5540.1	11961.1	10585.9-13336.2	48.8393	42.1-55.5	38.9813	29-48.9	11.4211	10.8-12.3
PI_494077	511.205	435.4-596.9	5413.95	5028-5807.7	12780.7	12145.6-13468.7	50.8509	36.5-70	31.2728	23.8-40.6	11.8597	10.5-13.3
PI_499982	582.441	366.3-846.7	5898.89	5071.3-7022.9	12312.6	10827.2-15120.3	68.1949	55.1-88	-	-	-
PI_505059	787.007	673.5-921	5661.74	5208.9-6146.9	11908.6	10830.9-13647.2	54.9635	33.1-72.7	27.7786	19.7-33.3	10.8684	10.7-11
PI_505062	-	-	5001.52	4589.4-5332	11603.6	10492.2-12349.3	71.5055	47.2-85	40.5112	25.8-51.7	-
PI_505080	670.812	513-772.3	5182.81	3726.3-6175.1	12598.7	8351.3-16844.7	47.4826	40.3-55.7	23.1334	18.1-31.7	-
PI_505108	497.335	415.7-575.5	4318.31	3876.1-4688.1	10405.3	9862.1-11096.1	66.6432	58.4-77.8	36.2681	34.4-39.2	11.0351	10.3-11.9
PI_505122	910.301	891.5-928	5077.4	4324.9-5829.8	15020.3	13850.6-16189.8	84.4383	79.5-89.2	-	-	-
PI_505127	-	-	5927.58	5230.8-6799.4	12439.6	11076.2-13803.2	66.6399	44.3-80.7	-	-	-
PI_505144	385.809	339.4-445.7	4967.19	4369.5-5472	14260.7	12007.1-16716.4	87.7356	76-97.9	39.7491	32.8-49.3	-
PI_594358	453.264	399.2-553.8	5484.3	5348.3-5620.2	11278.2	10809.4-11728.9	70.5807	56.1-85.7	41.3643	36.6-47.8	-
PI_601516	419.258	322-534.4	5177.55	4632.8-5903.5	11070.1	9966-12645.2	67.7334	52.2-91.5	40.7859	32.2-52.7	11.4035	10.5-12.4
PI_619079	591.801	471.1-788.3	5056.49	4732.9-5392.1	10908.5	10262.6-11678.6	44.7518	37.7-49.6	27.6756	24.3-30.8	10.8947	10.3-11.6
PI_628276	453.454	357.5-557.5	4864.81	4221.3-5198.9	10479.3	9529.4-11027.9	52.9086	34.5-80.9	34.9312	28.7-40.1	-
PI_633698	743.204	622.2-806.4	5802.27	5647.1-5942.9	10849.3	9876.7-12227.2	51.8167	41.7-58.4	31.9081	30.1-33.9	11.7193	10.7-13.2
PI_634571	577.867	408.3-739.5	5105.1	4431.6-5933.5	11749.1	11433.8-12085	56.6133	48.9-67.5	38.4469	36.9-40.1	11.0877	10.4-11.5
PI_638516	640.947	514.8-723.1	5844.75	5735.3-6045.2	11670.1	11278.5-12131.2	57.4311	52.8-60.6	41.1821	40.2-41.8	-
PI_639967	548.871	453.6-616.5	6525.02	6084.1-7061.3	13539.9	12288.1-15175.6	66.2071	60.4-74.7	46.7312	43-48.6	12.3333	10.6-15.3
PI_639968	411.014	360.8-480	5851.68	5616.5-6214	13683	13415.5-13964.3	60.7856	53.8-67.3	44.4073	41.8-46	-
PI_639969	492.676	355.2-587.8	5635.85	5577.9-5693.7	13581.1	13020.5-14141.6	68.4069	62-80.5	34.2071	30.5-37.1	11.8947	10.6-14.2
PI_639974	-	-	4575.38	4205.3-4945.4	12348.5	12152.2-12544.6	-	-	34.4494	26.8-42	11.7368	10.7-12.6
PI_639976	397.295	359.1-460.8	5460.52	5148.3-5733.7	12032.5	11784.3-12414.3	58.6517	45.1-68.2	38.1633	31.9-41.9	-
PI_639977	496.951	343.7-625.6	4610.66	3817.3-5996.7	11357.1	8713.4-15187.1	38.8849	34-43.3	28.0198	27.3-28.8	11.8947	10.4-13.2
PI_639978	384.128	247.4-571.6	4608.75	4519.9-4782.9	11178.5	9310.5-13881.1	56.7743	41.9-64.8	41.6357	34.7-50.3	12.2982	10.6-15.3
PI_639979	697.608	366.2-913.6	6069.6	5789.4-6387.9	12793.9	11594.7-14637.6	56.5167	49.3-68.4	37.4879	32.4-41	-
PI_639980	535.25	374.3-706.1	5249.3	4282.7-6572.1	11740.6	10296.7-13750.6	53.498	50.2-58.4	36.4785	28.9-47	12.2105	10.3-15.3
PI_639981	547.478	443.2-613.8	4290.62	3669.1-4776.5	12059.3	11253-13385	81.5649	78.2-85.4	41.9243	32.8-46.7	11.1228	10.5-11.9
W6_12723	400.874	272.6-651	5075.9	3919.9-6470.9	14440.5	11658-16601.2	66.8644	43.3-81.5	37.2802	28.6-47.6	-
W6_12739	517.837	335.4-686.6	4950.9	4442.6-5297.7	12077.8	10958.8-12861.5	68.331	52.7-82	27.9732	26.5-30	-
W6_15008	386.429	254.4-487	6255.92	5532.7-6790.2	13770.5	12114-14901	33.8311	24.8-40.9	31.0703	25.9-36.4	-
W6_15010	-	-	5253.23	4831.2-5582.3	13223.6	11681.9-15694.9	68.6012	65.1-73.1	39.498	38.3-40.4	-
W6_15019	541.556	414.6-656	5820.96	5094.6-6308.7	13197	12140.5-13861.5	71.442	63.6-75.3	43.0215	38.1-50.1	-
W6_15028	870.234	681.6-1057.5	5403.95	4568.4-6058.1	11960.8	10471-13821.7	-	-	41.17	36.5-45.1	13.7719	10.6-15.9
W6_15044	646.243	483.2-836.8	5450.38	4908.2-5798.6	11655.9	10846.7-12596.4	74.1784	63.5-86.8	40.016	37.9-42.6	-
W6_15048	413.239	297.5-494.4	5262.71	4485.2-6305.3	12228.7	9839.3-15605.5	56.8762	38.9-70.3	35.1255	26.5-43.9	12.7895	11.4-14.2
W6_17293	504.343	397.2-600	4866.84	4440.8-5647.2	11422.5	10520.9-13056.8	-	-	-	-	11.421	10.4-13.3
W6_26154	426.022	284.6-540.7	5348.17	5123.4-5763	14072	12927-14994.4	54.1606	50.9-58.6	38.6352	31.4-42.3	10.6316	10.5-10.7
W6_26157	433.887	286.3-565.9	5294.1	5027.9-5648	12611.5	10943.5-14109.1	69.3743	58.1-81.5	39.2323	34.8-44	11.7895	10.7-12.5
W6_26160	391.302	308.8-440.9	5195.36	4536.9-5693.3	13142.2	12554-13486.6	63.2438	56.3-69.6	34.4646	33.6-35.3	12.2807	10.3-15.4
W6_26161	722.26	560.1-936.2	-	-	12484.6	10969.1-15416.8	-	-	-	-	12.1053	10.5-13
W6_31707	821.329	633.6-1048.9	-	-	9998.7	7957.4-12113	55.3193	41.5-72.6	36.7509	27.5-46.8	-
W6_39726	806.017	511.9-1065.7	5310.12	5192.8-5427.4	11458.6	11083.9-11833.2	-	-	45.1204	37.8-58.4	-
EXCLUDING: PI_200755, PI_324706, PI_409031, W6_26109, Hampton, CDC Bronco, Cameor

## Sheet: Correlation
TAXA	P (ppm)	K (ppm)	Fe (ppm)	Zn (ppm)	Ca (ppm)
PI_116056	4989.14	11563.1	59.1178	25.769	269.773
PI_116844	4879.46	11212	51.7374	43.1803	751.571
PI_117264	4487.45	11927.7	47.5693	25.0147	463.802
PI_118501	4636.22	14372.2	50.5687	30.665	525.243
PI_121352	4819.91	12685.4	55.722	38.0533	570.821
PI_124478	5113	11019.9	42.1834	33.4626	575.186
PI_125840	5555.25	13761.2	64.1912	46.2216	514.439
PI_134271	5359.48	13538.6	78.7942	44.8961	601.296
PI_140298	4678.28	13316.7	59.5409	35.0042	660.848
PI_142775	6165.46	13598.1	42.3229	43.0017	446.997
PI_155109	4856.99	12128	48.9714	37.9396	612.125
PI_156647	5234.1	11396.2	52.8943	37.7303	681.24
PI_156720	5011.09	11971	43.713	29.6754	823.445
PI_162909	5381.2	13229	67.9887	38.0439	637.265
PI_163126	4474.97	11864.2	53.0045	29.1744	368.004
PI_164548	5621.16	14212.2	69.8465	40.9967	527.013
PI_164612	5805	11980.1	71.4714	46.7431	374.734
PI_164779	5514.38	11362.2	68.3711	52.1029	795.262
PI_164972	4806.04	10914.4	40.3823	21.9168	615.488
PI_165949	5055.2	13598.1	56.5011	40.2405	482.86
PI_166084	5799.17	12803.9	62.0924	37.6442	572.29
PI_166159	5827.28	13183.9	65.6006	41.0577	471.649
PI_169608	5114.61	12030.8	61.2172	31.4929	765.198
PI_171810	5640.71	13023.2	71.2931	33.9076	934.289
PI_173840	6363.13	14557.6	69.0791	38.457	920.062
PI_174921	4866.19	11296.4	60.1573	36.5347	603.109
PI_175231	6165.38	14687.3	62.7471	46.726	569.795
PI_179450	5409.16	12134.1	61.7895	33.6985	656.926
PI_179451	5633.36	13597.9	49.9305	36.5024	619.792
PI_179459	4848.54	13405.4	71.4543	40.7613	360.936
PI_179722	4806.07	11833.2	84.5808	49.9108	425.622
PI_179970	4729.08	11428.8	53.2709	42.3462	637.895
PI_180696	5142.81	13310.5	48.0949	32.2908	422.663
PI_180699	5345.3	13799.6	52.2743	34.0481	461.546
PI_180702	5640.07	11887.9	55.4819	35.0411	550.621
PI_181801	5229.41	13090	53.2298	34.7628	547.455
PI_183467	4890.76	12579.1	73.4365	46.6634	728.695
PI_184130	5000.63	12183.7	72.0532	32.1418	340.849
PI_184784	4687.2	11348	42.2175	36.2157	454.045
PI_193578	5056.31	12002	63.9636	38.3701	552.878
PI_193584	5055.95	12356.8	51.0836	36.6289	293.715
PI_195631	3973.79	11676.7	51.998	32.3279	965.641
PI_197990	5180.98	13071.1	49.5192	32.0552	426.122
PI_201390	5299.6	12705.2	47.7162	35.3866	509.736
PI_203066	6050.09	13077.7	44.0457	35.2153	540.756
PI_203067	6190.55	15471.6	61.1595	38.2715	354.086
PI_203068	5564.25	12823.2	44.3754	34.9507	332.3
PI_203069	5097.82	12282.7	59.5651	32.1716	351.305
PI_204306	5334.54	11005.9	64.8563	47.2284	916.833
PI_206006	5203.11	10673.7	69.6478	46.4938	678.16
PI_206816	5636.86	13412	71.3854	50.6288	696.216
PI_206861	4784.29	10555.2	51.5462	39.5437	835.348
PI_209507	4826.15	13038.4	50.2566	30.5348	486.482
PI_210568	5564.46	12889.4	52.8451	36.6541	560.015
PI_210569	4701.23	10501.8	53.3342	34.1063	432.332
PI_210571	4987.88	11080.4	37.8831	26.4435	551.005
PI_210583	5386.64	13230.7	46.4089	37.385	576.416
PI_221697	5697.71	14744.8	75.3689	40.2134	347.719
PI_227258	5203.55	10273.9	70.4966	38.6132	767.72
PI_236492	4883.86	10552.8	71.8193	40.1643	471.687
PI_240516	5772.44	12353.4	58.6687	36.9964	475.103
PI_242027	5480.77	10521.4	58.116	42.6926	647.972
PI_242028	5522.79	14648.1	73.9552	46.877	423.484
PI_244121	5468.64	14262.7	74.4898	56.4139	671.429
PI_244150	4843.22	13281.7	50.7662	33.5931	611.164
PI_244191	5707.71	13051.6	51.7659	35.7416	491.145
PI_248181	5271.97	12155.5	44.9511	28.1019	496.392
PI_250438	4581.55	11081.4	47.8396	34.8972	424.624
PI_250439	5285.54	13578.2	48.0975	33.8499	412.947
PI_250446	5974.31	13709.2	50.5349	40.0441	777.053
PI_250447	4791.59	12491.8	58.2468	31.5894	925.015
PI_250448	4991.39	12753.9	49.6883	34.104	350.048
PI_257244	4827.14	11176.3	46.5523	36.2359	699.202
PI_257592	4730.05	12529.8	58.771	33.3783	650.444
PI_261623	5756.79	12453.4	61.3253	36.6283	736.524
PI_261636	6243.72	13036.4	61.197	44.8636	626.203
PI_261671	5926.44	12503.2	65.9076	40.355	748.151
PI_263014	4757.5	12051.3	56.4267	33.3161	456.43
PI_263027	4906.14	12796.8	53.5004	26.8184	297.556
PI_263031	5540.05	12849.5	54.7008	37.2051	510.542
PI_263032	4731.77	11839.3	58.0246	34.4204	223.53
PI_266070	4302.81	11288	68.7273	39.6263	363.895
PI_269543	5278.54	11819.2	52.9927	33.8954	491.678
PI_269782	4312.58	13699.2	61.0641	41.9037	577.674
PI_269802	5379.89	11812.8	63.6226	43.3986	732.701
PI_269804	5104.89	13133.5	60.148	36.6381	393.038
PI_269812	5809.84	11246.1	46.6611	29.567	462.402
PI_269818	5686.66	11786.6	55.6476	42.7074	928.88
PI_269822	5110.54	11086.9	60.7584	37.5226	701.537
PI_271038	5419.43	13279.7	62.4802	36.19	606.647
PI_271116	5438.02	13379	77.4233	42.7119	562.397
PI_271511	5382.8	11830.2	59.7532	35.1231	480.747
PI_272148	5121.48	12297.7	62.4011	38.8841	665.142
PI_272171	4674.22	12629.3	88.4342	49.3925	814.793
PI_272175	6029.42	12379.7	55.9753	34.7632	728.764
PI_272184	4820.25	11858	72.7497	33.0417	663.846
PI_272204	5816.32	13377.3	40.9462	31.0316	343.877
PI_272215	4749.89	11348.5	57.8712	32.0715	358.07
PI_272216	5272.48	11826.7	47.318	33.0823	561.765
PI_273209	5362.4	14175.2	58.5335	42.8512	806.274
PI_273605	5329.32	11414.6	41.7848	34.4402	385
PI_274307	5402.83	11395	87.6358	44.492	709.583
PI_274584	5348.49	11049.9	53.2146	31.6984	626.602
PI_275821	4321.83	11760.6	72.4646	41.4126	525.632
PI_277852	4958.21	14240.2	61.1983	38.4435	399.317
PI_279823	5507.54	12257.3	62.1471	36.6163	723.274
PI_280252	5206	10188.1	49.9285	32.9322	310.154
PI_280603	5845.36	12479.2	62.2765	29.8298	733.444
PI_280613	4887.21	11095.2	46.5092	31.6762	457.201
PI_285718	4917.47	11214.9	72.104	36.6544	366.507
PI_285727	5334.82	12418.8	55.3666	33.5112	396.257
PI_285737	5375.88	12140.4	59.9376	39.7703	503.799
PI_285747	5422.31	11453.1	47.2741	32.258	498.262
PI_286430	4159.75	12238.3	76.7323	30.7846	351.473
PI_286431	4908.13	10403.4	49.3107	31.0253	658.366
PI_286607	4807.24	12012.2	53.7209	35.5831	532.791
PI_288025	5747.93	11481.5	57.3226	45.9415	887.916
PI_293426	4367.34	11660.5	56.6731	34.2386	610.96
PI_306591	4630.63	11795.5	68.3784	39.0437	439.753
PI_307666	3995.8	9858.51	44.1434	30.1849	787.029
PI_308796	5309.06	10753.8	43.9815	38.0399	728.339
PI_320972	4988.71	10499.6	60.6717	38.6508	502.651
PI_324702	5049.13	10635.9	50.4025	35.6368	690.905
PI_331413	5497.2	12586.8	60.3767	43.9244	328.006
PI_343292	4721.67	11953.9	74.9999	41.0522	540.167
PI_343321	5591.05	10611.6	56.782	46.6081	593.753
PI_343331	5567.36	12119.2	61.1178	43.9263	509.752
PI_343338	6044.65	11791.8	60.9286	44.4623	455.625
PI_343824	5288.14	12322.9	43.3668	28.5247	412.858
PI_343958	4777.13	13815	62.844	38.3103	741.635
PI_343987	5405	12386.7	50.3469	40.0332	441.837
PI_344003	5434.89	13612.6	55.1246	32.3036	358.917
PI_344010	5315.89	9860.04	54.7144	39.0901	1038.41
PI_347281	4707.23	10572.4	61.8432	35.3203	442.72
PI_347295	4899.43	12376.5	55.7746	29.2269	491.763
PI_347329	5401.33	13644.2	61.8634	33.6125	648.764
PI_347477	4740.25	10663.1	57.2055	37.2083	514.041
PI_347490	5865.27	13253.1	57.9576	35.8976	462.58
PI_347496	5083.03	12262.7	65.9467	39.321	432.807
PI_355906	5161.17	9375.13	65.7214	41.3643	493.861
PI_356973	5615.6	10863.9	54.0785	46.4011	534.912
PI_356980	5380.39	11947	52.9146	32.3302	458.194
PI_356984	4690.01	11304.8	79.001	49.7465	434.811
PI_356991	5316.67	13232.7	46.0609	33.1575	509.491
PI_356992	4815.5	12634.2	50.4831	36.8733	407.16
PI_357290	4970.97	10376.2	54.5583	34.0137	555.779
PI_358300	4510.76	11488.9	42.6189	30.0784	430.729
PI_358620	5320.65	12369.3	49.598	33.8873	636.428
PI_358633	4519.92	11464.6	52.2137	32.8955	434.051
PI_358640	5361.12	11483.3	55.1713	34.3391	837.975
PI_378157	4660.54	12296	56.3088	34.8642	450.799
PI_393488	4798.62	11309.5	61.4539	34.8371	467.776
PI_413678	5328.96	11558.8	65.6097	40.7342	318.367
PI_413688	5067.62	12054.2	65.6884	37.6982	347.814
PI_413698	5790.11	12634.9	50.5971	38.6866	604.147
PI_413703	5466.99	11344	51.5306	41.07	538.455
PI_429843	5381.93	12525.3	49.459	29.278	349.946
PI_429845	5123.95	10642.4	49.4895	40.6908	585.734
PI_429849	5702.87	12430	47.9446	30.6076	799.869
PI_476413	5168.58	11381.6	44.6973	28.773	418.823
PI_477371	5287.83	12445.3	64.9717	31.9589	259.409
PI_494077	5413.95	12780.7	50.8509	31.2728	511.205
PI_505059	5661.74	11908.6	54.9635	27.7786	787.007
PI_505080	5182.81	12598.7	47.4826	23.1334	670.812
PI_505108	4318.31	10405.3	66.6432	36.2681	497.335
PI_505144	4967.19	14260.7	87.7356	39.7491	385.809
PI_594358	5484.3	11278.2	70.5807	41.3643	453.264
PI_601516	5177.55	11070.1	67.7334	40.7859	419.258
PI_619079	5056.49	10908.5	44.7518	27.6756	591.801
PI_628276	4864.81	10479.3	52.9086	34.9312	453.454
PI_633698	5802.27	10849.3	51.8167	31.9081	743.204
PI_634571	5105.1	11749.1	56.6133	38.4469	577.867
PI_638516	5844.75	11670.1	57.4311	41.1821	640.947
PI_639967	6525.02	13539.9	66.2071	46.7312	548.871
PI_639968	5851.68	13683	60.7856	44.4073	411.014
PI_639969	5635.85	13581.1	68.4069	34.2071	492.676
PI_639976	5460.52	12032.5	58.6517	38.1633	397.295
PI_639977	4610.66	11357.1	38.8849	28.0198	496.951
PI_639978	4608.75	11178.5	56.7743	41.6357	384.128
PI_639979	6069.6	12793.9	56.5167	37.4879	697.608
PI_639980	5249.3	11740.6	53.498	36.4785	535.25
PI_639981	4290.62	12059.3	81.5649	41.9243	547.478
W6_12723	5075.9	14440.5	66.8644	37.2802	400.874
W6_12739	4950.9	12077.8	68.331	27.9732	517.837
W6_15008	6255.92	13770.5	33.8311	31.0703	386.429
W6_15019	5820.96	13197	71.442	43.0215	541.556
W6_15044	5450.38	11655.9	74.1784	40.016	646.243
W6_15048	5262.71	12228.7	56.8762	35.1255	413.239
W6_26154	5348.17	14072	54.1606	38.6352	426.022
W6_26157	5294.1	12611.5	69.3743	39.2323	433.887
W6_26160	5195.36	13142.2	63.2438	34.4646	391.302

## Sheet: P_means
TAXA	Nutrient	Concentration (ppm)	z
PI_195631	P	3973.79	-2.61793
PI_307666	P	3995.8	-2.5737
PI_286430	P	4159.75	-2.24411
PI_195404	P	4224.17	-2.1146
PI_639981	P	4290.62	-1.98101
PI_266070	P	4302.81	-1.95651
PI_269782	P	4312.58	-1.93685
PI_505108	P	4318.31	-1.92534
PI_275821	P	4321.83	-1.91827
PI_293426	P	4367.34	-1.82677
PI_163126	P	4474.97	-1.61041
PI_117264	P	4487.45	-1.58532
PI_358300	P	4510.76	-1.53846
PI_358633	P	4519.92	-1.52004
PI_272218	P	4538.72	-1.48224
PI_639974	P	4575.38	-1.40855
PI_250438	P	4581.55	-1.39615
PI_639978	P	4608.75	-1.34146
PI_639977	P	4610.66	-1.33761
PI_306591	P	4630.63	-1.29747
PI_118501	P	4636.22	-1.28624
PI_378157	P	4660.54	-1.23734
PI_272171	P	4674.22	-1.20985
PI_207508	P	4675.32	-1.20762
PI_140298	P	4678.28	-1.20168
PI_220189	P	4684.19	-1.1898
PI_184784	P	4687.2	-1.18375
PI_356984	P	4690.01	-1.1781
PI_210569	P	4701.23	-1.15554
PI_347281	P	4707.23	-1.14347
PI_343292	P	4721.67	-1.11445
PI_164971	P	4728.14	-1.10145
PI_212031	P	4728.79	-1.10014
PI_179970	P	4729.08	-1.09955
PI_257592	P	4730.05	-1.09761
PI_263032	P	4731.77	-1.09414
PI_347477	P	4740.25	-1.07711
PI_272215	P	4749.89	-1.05772
PI_263014	P	4757.5	-1.04243
PI_343958	P	4777.13	-1.00295
PI_206861	P	4784.29	-0.988571
PI_222071	P	4788.6	-0.9799
PI_250447	P	4791.59	-0.973891
PI_198735	P	4793.66	-0.969723
PI_393488	P	4798.62	-0.959765
PI_164972	P	4806.04	-0.944848
PI_179722	P	4806.07	-0.94478
PI_286607	P	4807.24	-0.942422
PI_356992	P	4815.5	-0.925826
PI_121352	P	4819.91	-0.916964
PI_272184	P	4820.25	-0.916273
PI_209507	P	4826.15	-0.904407
PI_257244	P	4827.14	-0.902431
PI_486131	P	4834.95	-0.886721
PI_244150	P	4843.22	-0.870087
PI_179459	P	4848.54	-0.859399
PI_155109	P	4856.99	-0.842412
PI_628276	P	4864.81	-0.826688
PI_174921	P	4866.19	-0.823911
W6_17293	P	4866.84	-0.822613
PI_116844	P	4879.46	-0.797242
PI_181958	P	4881.7	-0.792731
PI_236492	P	4883.86	-0.788404
PI_116944	P	4885.84	-0.784414
PI_280613	P	4887.21	-0.781654
PI_285710	P	4888.57	-0.778925
PI_183467	P	4890.76	-0.774525
PI_347295	P	4899.43	-0.757086
PI_263027	P	4906.14	-0.74361
PI_286431	P	4908.13	-0.739607
PI_285718	P	4917.47	-0.72083
PI_356974	P	4948.15	-0.659145
W6_12739	P	4950.9	-0.653625
PI_277852	P	4958.21	-0.63892
PI_198072	P	4963.47	-0.628348
PI_505144	P	4967.19	-0.620884
PI_357290	P	4970.97	-0.61327
PI_271035	P	4987	-0.581047
PI_210571	P	4987.88	-0.579277
PI_320972	P	4988.71	-0.577602
PI_116056	P	4989.14	-0.576755
PI_250448	P	4991.39	-0.572221
PI_102888	P	4994.89	-0.565194
PI_184130	P	5000.63	-0.553656
PI_505062	P	5001.52	-0.55186
PI_156720	P	5011.09	-0.532615
PI_344013	P	5018.99	-0.516731
PI_381334	P	5042.79	-0.46889
PI_324702	P	5049.13	-0.456149
PI_165949	P	5055.2	-0.443939
PI_193584	P	5055.95	-0.442428
PI_193578	P	5056.31	-0.441717
PI_619079	P	5056.49	-0.441341
PI_413688	P	5067.62	-0.418978
W6_12723	P	5075.9	-0.402331
PI_505122	P	5077.4	-0.399318
PI_347496	P	5083.03	-0.387987
PI_172339	P	5088.27	-0.37747
PI_203069	P	5097.82	-0.358264
PI_269804	P	5104.89	-0.344046
PI_634571	P	5105.1	-0.343627
PI_269822	P	5110.54	-0.332691
PI_124478	P	5113	-0.327744
PI_169608	P	5114.61	-0.324506
PI_249645	P	5117.08	-0.319552
PI_272148	P	5121.48	-0.310693
PI_220174	P	5123.83	-0.30598
PI_429845	P	5123.95	-0.305733
PI_180696	P	5142.81	-0.267819
PI_117998	P	5151.8	-0.249743
PI_355906	P	5161.17	-0.230908
PI_476413	P	5168.58	-0.216009
PI_476409	P	5171.31	-0.210527
PI_601516	P	5177.55	-0.197972
PI_197990	P	5180.98	-0.191085
PI_505080	P	5182.81	-0.187402
PI_253968	P	5188.8	-0.175367
W6_26160	P	5195.36	-0.162167
PI_198074	P	5197.35	-0.158165
PI_206006	P	5203.11	-0.146603
PI_227258	P	5203.55	-0.145714
PI_280617	P	5205.07	-0.142654
PI_280252	P	5206	-0.140786
PI_181801	P	5229.41	-0.0937176
PI_156647	P	5234.1	-0.0842852
PI_639980	P	5249.3	-0.0537274
PI_280616	P	5250.54	-0.0512486
W6_15010	P	5253.23	-0.0458421
W6_15048	P	5262.71	-0.0267702
PI_210561	P	5266.97	-0.018211
PI_248181	P	5271.97	-0.00816128
PI_272216	P	5272.48	-0.00713148
PI_269543	P	5278.54	0.005047
PI_250439	P	5285.54	0.0191203
PI_477371	P	5287.83	0.0237195
PI_343824	P	5288.14	0.0243462
W6_26157	P	5294.1	0.0363343
PI_201390	P	5299.6	0.0473812
PI_308796	P	5309.06	0.0664056
W6_39726	P	5310.12	0.0685267
PI_344010	P	5315.89	0.0801215
PI_356991	P	5316.67	0.0817034
PI_358620	P	5320.65	0.0897023
PI_285722	P	5323.77	0.0959697
PI_269777	P	5325.5	0.0994454
PI_413678	P	5328.96	0.106398
PI_273605	P	5329.32	0.107126
PI_204306	P	5334.54	0.117625
PI_285727	P	5334.82	0.118179
PI_180329	P	5341.19	0.130985
PI_180699	P	5345.3	0.13926
W6_26154	P	5348.17	0.145029
PI_274584	P	5348.49	0.145672
PI_250441	P	5351.88	0.152489
PI_134271	P	5359.48	0.167753
PI_280609	P	5361.09	0.170991
PI_358640	P	5361.12	0.171065
PI_273209	P	5362.4	0.173635
PI_285730	P	5373.9	0.19676
PI_285737	P	5375.88	0.200735
PI_269802	P	5379.89	0.208801
PI_356980	P	5380.39	0.209802
PI_162909	P	5381.2	0.21142
PI_429843	P	5381.93	0.212888
PI_271511	P	5382.8	0.214646
PI_269761	P	5383.2	0.215443
PI_210583	P	5386.64	0.222364
PI_280626	P	5398.24	0.245682
PI_347329	P	5401.33	0.251893
PI_274307	P	5402.83	0.254915
W6_15028	P	5403.95	0.257164
PI_343987	P	5405	0.259262
PI_280619	P	5406.89	0.263071
PI_179450	P	5409.16	0.267635
PI_494077	P	5413.95	0.277255
PI_271038	P	5419.43	0.288278
PI_285747	P	5422.31	0.294077
PI_344003	P	5434.89	0.319363
PI_271116	P	5438.02	0.325644
W6_15044	P	5450.38	0.350493
PI_197044	P	5455.03	0.359845
PI_639976	P	5460.52	0.370884
PI_413703	P	5466.99	0.383892
PI_244121	P	5468.64	0.387207
PI_404225	P	5469.72	0.389389
PI_272194	P	5474.98	0.399962
PI_242027	P	5480.77	0.411588
PI_594358	P	5484.3	0.418696
PI_331413	P	5497.2	0.444628
PI_279823	P	5507.54	0.46541
PI_324703	P	5514.21	0.478822
PI_164779	P	5514.38	0.479161
PI_242028	P	5522.79	0.49608
PI_263031	P	5540.05	0.530768
PI_244093	P	5543.44	0.537592
PI_125840	P	5555.25	0.561321
PI_203068	P	5564.25	0.579411
PI_210568	P	5564.46	0.579838
PI_137119	P	5566.97	0.584888
PI_343331	P	5567.36	0.585676
PI_324697	P	5570.99	0.592965
PI_343321	P	5591.05	0.6333
PI_324695	P	5604.47	0.660281
PI_143485	P	5604.94	0.661229
PI_356973	P	5615.6	0.68266
PI_164548	P	5621.16	0.693821
PI_413683	P	5627.57	0.706713
PI_179451	P	5633.36	0.71836
PI_639969	P	5635.85	0.723358
PI_206816	P	5636.86	0.725394
PI_180702	P	5640.07	0.73184
PI_171810	P	5640.71	0.733121
PI_280614	P	5652.62	0.757065
PI_505059	P	5661.74	0.775398
PI_269818	P	5686.66	0.825514
PI_109866	P	5689.4	0.831015
PI_221697	P	5697.71	0.847722
PI_222117	P	5701.55	0.855432
PI_429849	P	5702.87	0.858093
PI_244191	P	5707.71	0.867817
PI_261624	P	5724.01	0.900597
PI_430702	P	5726.02	0.904628
PI_411142	P	5739.58	0.931882
PI_288025	P	5747.93	0.948677
PI_261623	P	5756.79	0.966493
PI_240516	P	5772.44	0.997943
PI_250440	P	5786.44	1.0261
PI_413698	P	5790.11	1.03347
PI_206838	P	5797.26	1.04784
PI_166084	P	5799.17	1.05169
PI_633698	P	5802.27	1.05791
PI_164612	P	5805	1.0634
PI_269812	P	5809.84	1.07313
PI_272204	P	5816.32	1.08617
W6_15019	P	5820.96	1.09549
PI_347457	P	5824.4	1.10241
PI_166159	P	5827.28	1.1082
PI_274308	P	5831.57	1.11682
PI_638516	P	5844.75	1.14333
PI_280603	P	5845.36	1.14455
PI_639968	P	5851.68	1.15725
PI_314794	P	5861.35	1.17669
PI_347490	P	5865.27	1.18456
PI_169603	P	5898.53	1.25144
PI_499982	P	5898.89	1.25216
PI_261671	P	5926.44	1.30754
PI_505127	P	5927.58	1.30983
PI_250446	P	5974.31	1.40377
PI_272175	P	6029.42	1.51458
PI_285740	P	6041.65	1.53915
PI_343338	P	6044.65	1.54519
PI_203066	P	6050.09	1.55612
PI_314795	P	6056.99	1.57
PI_340130	P	6057.21	1.57044
PI_639979	P	6069.6	1.59533
PI_175231	P	6165.38	1.7879
PI_142775	P	6165.46	1.78805
PI_203067	P	6190.55	1.83848
PI_269778	P	6227.55	1.91287
PI_261636	P	6243.72	1.94538
W6_15008	P	6255.92	1.96991
PI_411141	P	6276.92	2.01212
PI_341889	P	6354.53	2.16815
PI_173840	P	6363.13	2.18544
PI_269791	P	6476.98	2.41431
PI_639967	P	6525.02	2.5109
PI_275822	P	6581.99	2.62542
PI_356986	P	6623.78	2.70943

## Sheet: K_means
TAXA	Nutrient	Concentration (ppm)	z
PI_102888	K	10974.8	-1.0992
PI_116056	K	11563.1	-0.606266
PI_116844	K	11212	-0.900462
PI_116944	K	12991.6	0.590853
PI_117264	K	11927.7	-0.300722
PI_117998	K	9873.86	-2.02181
PI_118501	K	14372.2	1.74775
PI_121352	K	12685.4	0.334258
PI_124478	K	11019.9	-1.06141
PI_125840	K	13761.2	1.23572
PI_134271	K	13538.6	1.04921
PI_137119	K	12633.7	0.290871
PI_140298	K	13316.7	0.863293
PI_142775	K	13598.1	1.09905
PI_155109	K	12128	-0.132869
PI_156647	K	11396.2	-0.746071
PI_156720	K	11971	-0.264465
PI_162909	K	13229	0.789773
PI_163126	K	11864.2	-0.353949
PI_164548	K	14212.2	1.61369
PI_164612	K	11980.1	-0.256806
PI_164779	K	11362.2	-0.774566
PI_164971	K	13910.6	1.36093
PI_164972	K	10914.4	-1.14989
PI_165949	K	13598.1	1.0991
PI_166084	K	12803.9	0.433556
PI_166159	K	13183.9	0.751998
PI_169603	K	11334.3	-0.797974
PI_169608	K	12030.8	-0.214356
PI_171810	K	13023.2	0.617314
PI_172339	K	9899.29	-2.00051
PI_173840	K	14557.6	1.90315
PI_174921	K	11296.4	-0.82971
PI_175231	K	14687.3	2.0118
PI_179450	K	12134.1	-0.127777
PI_179451	K	13597.9	1.09889
PI_179459	K	13405.4	0.9376
PI_179722	K	11833.2	-0.379926
PI_179970	K	11428.8	-0.718803
PI_180329	K	12188.2	-0.0824429
PI_180696	K	13310.5	0.85806
PI_180699	K	13799.6	1.26789
PI_180702	K	11887.9	-0.334091
PI_181801	K	13090	0.673284
PI_181958	K	12161.2	-0.105049
PI_183467	K	12579.1	0.245126
PI_184130	K	12183.7	-0.0861986
PI_184784	K	11348	-0.786461
PI_193578	K	12002	-0.238442
PI_193584	K	12356.8	0.0589014
PI_193590	K	10581.1	-1.42912
PI_195404	K	11252.4	-0.866627
PI_195631	K	11676.7	-0.511049
PI_197044	K	11934.3	-0.295174
PI_197990	K	13071.1	0.657433
PI_198072	K	11814.8	-0.395303
PI_198074	K	12257	-0.024759
PI_198735	K	11743.9	-0.454698
PI_201390	K	12705.2	0.350795
PI_203066	K	13077.7	0.663013
PI_203067	K	15471.6	2.66903
PI_203068	K	12823.2	0.449712
PI_203069	K	12282.7	-0.00326541
PI_204306	K	11005.9	-1.07319
PI_206006	K	10673.7	-1.35152
PI_206816	K	13412	0.943102
PI_206838	K	13350.7	0.891735
PI_206861	K	10555.2	-1.45083
PI_207508	K	12767	0.402604
PI_209507	K	13038.4	0.630002
PI_210561	K	12095.3	-0.160266
PI_210568	K	12889.4	0.505146
PI_210569	K	10501.8	-1.49558
PI_210571	K	11080.4	-1.01073
PI_210583	K	13230.7	0.791161
PI_212031	K	11776.7	-0.427241
PI_220174	K	12750.6	0.388892
PI_220189	K	11254.7	-0.864718
PI_221697	K	14744.8	2.05997
PI_222071	K	11441.5	-0.70814
PI_222117	K	13378.8	0.91527
PI_227258	K	10273.9	-1.68661
PI_236492	K	10552.8	-1.45284
PI_240516	K	12353.4	0.0560452
PI_242027	K	10521.4	-1.47918
PI_242028	K	14648.1	1.979
PI_244093	K	12859.9	0.480487
PI_244121	K	14262.7	1.65603
PI_244150	K	13281.7	0.833895
PI_244191	K	13051.6	0.641093
PI_248181	K	12155.5	-0.10983
PI_249645	K	12097.3	-0.158613
PI_250438	K	11081.4	-1.00991
PI_250439	K	13578.2	1.0824
PI_250440	K	13826.6	1.29052
PI_250441	K	11787.9	-0.417895
PI_250446	K	13709.2	1.19217
PI_250447	K	12491.8	0.171992
PI_250448	K	12753.9	0.391669
PI_253968	K	12737.1	0.377559
PI_257244	K	11176.3	-0.930407
PI_257592	K	12529.8	0.203877
PI_261623	K	12453.4	0.139776
PI_261624	K	12037	-0.209112
PI_261636	K	13036.4	0.628393
PI_261671	K	12503.2	0.181589
PI_263014	K	12051.3	-0.197133
PI_263027	K	12796.8	0.42762
PI_263030	K	15062.2	2.32599
PI_263031	K	12849.5	0.471709
PI_263032	K	11839.3	-0.374753
PI_263871	K	12447.2	0.134629
PI_266070	K	11288	-0.836751
PI_269543	K	11819.2	-0.391641
PI_269761	K	11489.6	-0.667855
PI_269777	K	12927.7	0.537273
PI_269782	K	13699.2	1.18381
PI_269791	K	10337	-1.63371
PI_269802	K	11812.8	-0.396971
PI_269804	K	13133.5	0.709744
PI_269812	K	11246.1	-0.87191
PI_269818	K	11786.6	-0.41899
PI_269822	K	11086.9	-1.00529
PI_271035	K	10815.8	-1.23244
PI_271038	K	13279.7	0.832264
PI_271116	K	13379	0.915492
PI_271511	K	11830.2	-0.382451
PI_272148	K	12297.7	0.00932012
PI_272171	K	12629.3	0.287261
PI_272175	K	12379.7	0.078037
PI_272184	K	11858	-0.359112
PI_272194	K	11839.5	-0.374664
PI_272204	K	13377.3	0.91408
PI_272215	K	11348.5	-0.786066
PI_272216	K	11826.7	-0.38535
PI_272218	K	9885.39	-2.01215
PI_273209	K	14175.2	1.58269
PI_273605	K	11414.6	-0.730724
PI_274307	K	11395	-0.747155
PI_274308	K	13494.6	1.01231
PI_274584	K	11049.9	-1.03632
PI_275821	K	11760.6	-0.440772
PI_275822	K	15064.3	2.32769
PI_277852	K	14240.2	1.63715
PI_279823	K	12257.3	-0.0245335
PI_279825	K	13177	0.746224
PI_280252	K	10188.1	-1.75845
PI_280603	K	12479.2	0.161473
PI_280609	K	10924.5	-1.14137
PI_280613	K	11095.2	-0.998344
PI_280614	K	14182.9	1.58913
PI_280616	K	11726.6	-0.469253
PI_280617	K	13866.2	1.32371
PI_280619	K	13567.1	1.0731
PI_280626	K	15809.2	2.95192
PI_285710	K	12818.9	0.446111
PI_285718	K	11214.9	-0.898068
PI_285722	K	12355.9	0.0581144
PI_285724	K	13296.3	0.846134
PI_285727	K	12418.8	0.110862
PI_285730	K	12076.6	-0.175929
PI_285737	K	12140.4	-0.122462
PI_285740	K	13138.2	0.713689
PI_285747	K	11453.1	-0.698422
PI_286430	K	12238.3	-0.0404505
PI_286431	K	10403.4	-1.5781
PI_286607	K	12012.2	-0.229946
PI_288025	K	11481.5	-0.674651
PI_293426	K	11660.5	-0.524652
PI_306591	K	11795.5	-0.411521
PI_307666	K	9858.51	-2.03468
PI_308796	K	10753.8	-1.28444
PI_314794	K	11126.4	-0.972174
PI_314795	K	13439.9	0.966509
PI_319374	K	11533.6	-0.630943
PI_320972	K	10499.6	-1.49747
PI_324695	K	13471.7	0.993137
PI_324697	K	12480.7	0.162733
PI_324702	K	10635.9	-1.38321
PI_324703	K	13685.9	1.17262
PI_331413	K	12586.8	0.251581
PI_331414	K	11213.8	-0.898975
PI_340128	K	10352.9	-1.62042
PI_340130	K	13789	1.25904
PI_341889	K	14532.7	1.88222
PI_343292	K	11953.9	-0.278745
PI_343321	K	10611.6	-1.4036
PI_343331	K	12119.2	-0.140215
PI_343338	K	11791.8	-0.414575
PI_343824	K	12322.9	0.0304537
PI_343958	K	13815	1.28084
PI_343987	K	12386.7	0.0839123
PI_344003	K	13612.6	1.1112
PI_344010	K	9860.04	-2.03339
PI_347281	K	10572.4	-1.43647
PI_347295	K	12376.5	0.0753653
PI_347329	K	13644.2	1.13767
PI_347457	K	13105.1	0.685898
PI_347477	K	10663.1	-1.36048
PI_347490	K	13253.1	0.80994
PI_347496	K	12262.7	-0.0199814
PI_355906	K	9375.13	-2.43975
PI_356973	K	10863.9	-1.19221
PI_356980	K	11947	-0.284553
PI_356984	K	11304.8	-0.822712
PI_356986	K	13243.3	0.801728
PI_356991	K	13232.7	0.792895
PI_356992	K	12634.2	0.291353
PI_357290	K	10376.2	-1.60087
PI_358300	K	11488.9	-0.66842
PI_358613	K	14336.7	1.71803
PI_358620	K	12369.3	0.069315
PI_358633	K	11464.6	-0.688781
PI_358640	K	11483.3	-0.673124
PI_365419	K	13476.1	0.996814
PI_371796	K	9850.59	-2.04132
PI_378157	K	12296	0.00793902
PI_381334	K	10516.4	-1.48334
PI_393488	K	11309.5	-0.81879
PI_393489	K	12497	0.176338
PI_404225	K	13162.7	0.734199
PI_411141	K	15560.5	2.74353
PI_411142	K	12908.7	0.521338
PI_413678	K	11558.8	-0.609819
PI_413683	K	13078.4	0.663577
PI_413685	K	13620.4	1.11773
PI_413688	K	12054.2	-0.194711
PI_413698	K	12634.9	0.291893
PI_413703	K	11344	-0.789872
PI_429839	K	13131	0.707652
PI_429843	K	12525.3	0.200111
PI_429845	K	10642.4	-1.37777
PI_429849	K	12430	0.120218
PI_430702	K	11560.9	-0.608125
PI_476409	K	12826.8	0.452742
PI_476413	K	11381.6	-0.758352
PI_477371	K	12445.3	0.133007
PI_486131	K	11961.1	-0.272741
PI_494077	K	12780.7	0.414061
PI_499982	K	12312.6	0.0218372
PI_505059	K	11908.6	-0.316761
PI_505062	K	11603.6	-0.572282
PI_505080	K	12598.7	0.261615
PI_505108	K	10405.3	-1.57646
PI_505122	K	15020.3	2.29082
PI_505127	K	12439.6	0.128233
PI_505144	K	14260.7	1.65433
PI_594358	K	11278.2	-0.845014
PI_601516	K	11070.1	-1.01939
PI_619079	K	10908.5	-1.15479
PI_628276	K	10479.3	-1.51444
PI_633698	K	10849.3	-1.20442
PI_634571	K	11749.1	-0.45038
PI_638516	K	11670.1	-0.516599
PI_639967	K	13539.9	1.05028
PI_639968	K	13683	1.17021
PI_639969	K	13581.1	1.08481
PI_639974	K	12348.5	0.0518787
PI_639976	K	12032.5	-0.212896
PI_639977	K	11357.1	-0.778878
PI_639978	K	11178.5	-0.928555
PI_639979	K	12793.9	0.425161
PI_639980	K	11740.6	-0.457519
PI_639981	K	12059.3	-0.190461
W6_12723	K	14440.5	1.80502
W6_12739	K	12077.8	-0.174943
W6_15008	K	13770.5	1.24352
W6_15010	K	13223.6	0.785247
W6_15019	K	13197	0.762979
W6_15028	K	11960.8	-0.272978
W6_15044	K	11655.9	-0.528503
W6_15048	K	12228.7	-0.0484502
W6_17293	K	11422.5	-0.724057
W6_26154	K	14072	1.49619
W6_26157	K	12611.5	0.272285
W6_26160	K	13142.2	0.71705
W6_26161	K	12484.6	0.166
W6_31707	K	9998.7	-1.9172
W6_39726	K	11458.6	-0.693842

## Sheet: Fe_means
TAXA	Nutrient	Concentration (ppm)	z-score
PI_197044	Fe	30.6995	-2.23916
PI_314794	Fe	31.6224	-2.16431
PI_271035	Fe	33.774	-1.9898
W6_15008	Fe	33.8311	-1.98516
PI_169603	Fe	36.2172	-1.79163
PI_356974	Fe	37.2983	-1.70395
PI_210571	Fe	37.8831	-1.65652
PI_319374	Fe	38.2614	-1.62584
PI_639977	Fe	38.8849	-1.57526
PI_164972	Fe	40.3823	-1.45381
PI_272204	Fe	40.9462	-1.40807
PI_273605	Fe	41.7848	-1.34005
PI_124478	Fe	42.1834	-1.30772
PI_184784	Fe	42.2175	-1.30496
PI_142775	Fe	42.3229	-1.29642
PI_358300	Fe	42.6189	-1.27241
PI_180693	Fe	43.2484	-1.22135
PI_343824	Fe	43.3668	-1.21174
PI_156720	Fe	43.713	-1.18367
PI_308796	Fe	43.9815	-1.16189
PI_203066	Fe	44.0457	-1.15668
PI_307666	Fe	44.1434	-1.14876
PI_203068	Fe	44.3754	-1.12994
PI_476413	Fe	44.6973	-1.10383
PI_619079	Fe	44.7518	-1.09941
PI_248181	Fe	44.9511	-1.08324
PI_261624	Fe	44.9741	-1.08138
PI_356991	Fe	46.0609	-0.993235
PI_210583	Fe	46.4089	-0.965005
PI_280613	Fe	46.5092	-0.956875
PI_257244	Fe	46.5523	-0.953381
PI_269812	Fe	46.6611	-0.944553
PI_193590	Fe	47.0444	-0.913467
PI_285747	Fe	47.2741	-0.894832
PI_280614	Fe	47.3147	-0.891545
PI_272216	Fe	47.318	-0.891274
PI_371796	Fe	47.4472	-0.880791
PI_505080	Fe	47.4826	-0.877925
PI_117264	Fe	47.5693	-0.870891
PI_201390	Fe	47.7162	-0.858973
PI_250438	Fe	47.8396	-0.84897
PI_198074	Fe	47.9263	-0.841936
PI_429849	Fe	47.9446	-0.840455
PI_180696	Fe	48.0949	-0.828257
PI_250439	Fe	48.0975	-0.828051
PI_279825	Fe	48.2556	-0.815229
PI_269791	Fe	48.3915	-0.804206
PI_381334	Fe	48.6339	-0.784543
PI_486131	Fe	48.8393	-0.767883
PI_413683	Fe	48.9553	-0.758474
PI_155109	Fe	48.9714	-0.757169
PI_286431	Fe	49.3107	-0.729647
PI_429843	Fe	49.459	-0.717619
PI_429845	Fe	49.4895	-0.715148
PI_197990	Fe	49.5192	-0.712741
PI_358620	Fe	49.598	-0.706344
PI_250448	Fe	49.6883	-0.699025
PI_280252	Fe	49.9285	-0.679544
PI_179451	Fe	49.9305	-0.679378
PI_250440	Fe	50.2059	-0.65704
PI_209507	Fe	50.2566	-0.652934
PI_343987	Fe	50.3469	-0.645605
PI_324702	Fe	50.4025	-0.641094
PI_356992	Fe	50.4831	-0.63456
PI_250446	Fe	50.5349	-0.630361
PI_118501	Fe	50.5687	-0.627619
PI_413698	Fe	50.5971	-0.625315
PI_285730	Fe	50.6781	-0.618743
PI_244150	Fe	50.7662	-0.611596
PI_494077	Fe	50.8509	-0.60473
PI_365419	Fe	50.9111	-0.599844
PI_193584	Fe	51.0836	-0.585851
PI_413703	Fe	51.5306	-0.549602
PI_206861	Fe	51.5462	-0.548335
PI_116844	Fe	51.7374	-0.532829
PI_244191	Fe	51.7659	-0.530513
PI_633698	Fe	51.8167	-0.526393
PI_195631	Fe	51.998	-0.511692
PI_358633	Fe	52.2137	-0.494197
PI_180699	Fe	52.2743	-0.48928
PI_210568	Fe	52.8451	-0.442986
PI_156647	Fe	52.8943	-0.438996
PI_628276	Fe	52.9086	-0.437833
PI_356980	Fe	52.9146	-0.437347
PI_269543	Fe	52.9927	-0.431009
PI_163126	Fe	53.0045	-0.430054
PI_274584	Fe	53.2146	-0.413015
PI_181801	Fe	53.2298	-0.411785
PI_179970	Fe	53.2709	-0.408448
PI_210569	Fe	53.3342	-0.403316
PI_639980	Fe	53.498	-0.390033
PI_263027	Fe	53.5004	-0.389835
PI_286607	Fe	53.7209	-0.371951
PI_356973	Fe	54.0785	-0.342949
W6_26154	Fe	54.1606	-0.336284
PI_393489	Fe	54.3339	-0.322227
PI_357290	Fe	54.5583	-0.304031
PI_263031	Fe	54.7008	-0.292476
PI_344010	Fe	54.7144	-0.291367
PI_505059	Fe	54.9635	-0.271168
PI_344003	Fe	55.1246	-0.258101
PI_340128	Fe	55.1624	-0.255032
PI_358640	Fe	55.1713	-0.25431
W6_31707	Fe	55.3193	-0.242307
PI_285727	Fe	55.3666	-0.238472
PI_180702	Fe	55.4819	-0.229121
PI_331414	Fe	55.5638	-0.222477
PI_269818	Fe	55.6476	-0.215677
PI_121352	Fe	55.722	-0.209647
PI_347295	Fe	55.7746	-0.205381
PI_272175	Fe	55.9753	-0.189098
PI_378157	Fe	56.3088	-0.162054
PI_429839	Fe	56.3765	-0.15656
PI_263014	Fe	56.4267	-0.152491
PI_270536	Fe	56.4366	-0.151687
PI_165949	Fe	56.5011	-0.146454
PI_639979	Fe	56.5167	-0.145187
PI_634571	Fe	56.6133	-0.137357
PI_293426	Fe	56.6731	-0.132501
PI_639978	Fe	56.7743	-0.124294
PI_343321	Fe	56.782	-0.123668
W6_15048	Fe	56.8762	-0.116029
PI_195404	Fe	56.976	-0.107937
PI_347477	Fe	57.2055	-0.0893219
PI_288025	Fe	57.3226	-0.0798213
PI_638516	Fe	57.4311	-0.0710255
PI_272215	Fe	57.8712	-0.0353288
PI_250441	Fe	57.8757	-0.034963
PI_269761	Fe	57.9435	-0.029469
PI_347490	Fe	57.9576	-0.0283228
PI_263032	Fe	58.0246	-0.0228866
PI_242027	Fe	58.116	-0.0154749
PI_250447	Fe	58.2468	-0.00486311
PI_430702	Fe	58.3257	0.00153595
PI_273209	Fe	58.5335	0.0183916
PI_639976	Fe	58.6517	0.027974
PI_240516	Fe	58.6687	0.0293511
PI_257592	Fe	58.771	0.0376537
PI_413685	Fe	58.9693	0.0537373
PI_210561	Fe	58.9733	0.0540568
PI_116056	Fe	59.1178	0.065777
PI_140298	Fe	59.5409	0.100098
PI_203069	Fe	59.5651	0.102059
PI_271511	Fe	59.7532	0.117318
PI_285737	Fe	59.9376	0.132273
PI_358613	Fe	59.9486	0.133166
PI_269804	Fe	60.148	0.149334
PI_174921	Fe	60.1573	0.15009
PI_285740	Fe	60.1649	0.150706
PI_331413	Fe	60.3767	0.167883
PI_280619	Fe	60.5153	0.179129
PI_320972	Fe	60.6717	0.191811
PI_269822	Fe	60.7584	0.198845
PI_639968	Fe	60.7856	0.20105
PI_343338	Fe	60.9286	0.212647
PI_269782	Fe	61.0641	0.223638
PI_343331	Fe	61.1178	0.227994
PI_203067	Fe	61.1595	0.23138
PI_261636	Fe	61.197	0.23442
PI_277852	Fe	61.1983	0.234525
PI_169608	Fe	61.2172	0.236058
PI_261623	Fe	61.3253	0.244826
PI_393488	Fe	61.4539	0.255257
PI_269777	Fe	61.7816	0.28183
PI_179450	Fe	61.7895	0.282473
PI_347281	Fe	61.8432	0.286832
PI_347329	Fe	61.8634	0.288465
PI_206838	Fe	62.0303	0.302008
PI_166084	Fe	62.0924	0.307038
PI_279823	Fe	62.1471	0.311481
PI_280603	Fe	62.2765	0.321976
PI_272148	Fe	62.4011	0.332078
PI_271038	Fe	62.4802	0.338496
PI_175231	Fe	62.7471	0.36014
PI_343958	Fe	62.844	0.368
PI_341889	Fe	62.9577	0.377225
W6_26160	Fe	63.2438	0.40043
PI_269802	Fe	63.6226	0.431151
PI_411141	Fe	63.8988	0.453557
PI_193578	Fe	63.9636	0.458811
PI_125840	Fe	64.1912	0.47727
PI_275825	Fe	64.2254	0.480044
PI_172339	Fe	64.2793	0.484415
PI_204306	Fe	64.8563	0.531211
PI_477371	Fe	64.9717	0.540574
PI_411142	Fe	65.5432	0.586924
PI_166159	Fe	65.6006	0.591585
PI_413678	Fe	65.6097	0.592322
PI_413688	Fe	65.6884	0.598707
PI_355906	Fe	65.7214	0.601379
PI_261671	Fe	65.9076	0.616485
PI_347496	Fe	65.9467	0.619653
PI_285724	Fe	66.0097	0.624767
PI_639967	Fe	66.2071	0.640771
PI_505127	Fe	66.6399	0.675877
PI_505108	Fe	66.6432	0.676144
W6_12723	Fe	66.8644	0.694084
PI_404225	Fe	67.164	0.718385
PI_601516	Fe	67.7334	0.764565
PI_162909	Fe	67.9887	0.785277
PI_499982	Fe	68.1949	0.802003
W6_12739	Fe	68.331	0.813038
PI_164779	Fe	68.3711	0.816291
PI_306591	Fe	68.3784	0.816886
PI_639969	Fe	68.4069	0.819198
W6_15010	Fe	68.6012	0.834951
PI_266070	Fe	68.7273	0.845181
PI_173840	Fe	69.0791	0.873719
PI_347457	Fe	69.3536	0.895979
W6_26157	Fe	69.3743	0.897662
PI_263030	Fe	69.5596	0.912684
PI_206006	Fe	69.6478	0.919842
PI_164548	Fe	69.8465	0.935955
PI_344013	Fe	69.9033	0.940566
PI_227258	Fe	70.4966	0.988686
PI_594358	Fe	70.5807	0.995502
PI_171810	Fe	71.2931	1.05329
PI_206816	Fe	71.3854	1.06077
W6_15019	Fe	71.442	1.06536
PI_179459	Fe	71.4543	1.06636
PI_164612	Fe	71.4714	1.06775
PI_505062	Fe	71.5055	1.07052
PI_236492	Fe	71.8193	1.09596
PI_184130	Fe	72.0532	1.11494
PI_285718	Fe	72.104	1.11906
PI_275821	Fe	72.4646	1.14831
PI_272184	Fe	72.7497	1.17143
PI_183467	Fe	73.4365	1.22713
PI_244093	Fe	73.6233	1.24228
PI_242028	Fe	73.9552	1.26921
W6_15044	Fe	74.1784	1.28731
PI_244121	Fe	74.4898	1.31256
PI_324695	Fe	74.5938	1.321
PI_343292	Fe	74.9999	1.35393
PI_221697	Fe	75.3689	1.38387
PI_286430	Fe	76.7323	1.49445
PI_271116	Fe	77.4233	1.5505
PI_134271	Fe	78.7942	1.66168
PI_356984	Fe	79.001	1.67846
PI_285722	Fe	80.722	1.81804
PI_639981	Fe	81.5649	1.88641
PI_280617	Fe	82.5754	1.96837
PI_505122	Fe	84.4383	2.11946
PI_179722	Fe	84.5808	2.13102
PI_274307	Fe	87.6358	2.37881
PI_505144	Fe	87.7356	2.38689
PI_272171	Fe	88.4342	2.44356

## Sheet: Zn_means
TAXA	Nutrient	Concentration (ppm)	z
PI_164972	Zn	21.9168	-2.74791
PI_505080	Zn	23.1334	-2.53591
PI_117264	Zn	25.0147	-2.20807
PI_116844	Zn	25.769	-2.07663
PI_210571	Zn	26.4435	-1.95908
PI_263027	Zn	26.8184	-1.89374
PI_619079	Zn	27.6756	-1.74439
PI_505059	Zn	27.7786	-1.72643
W6_12739	Zn	27.9732	-1.69252
PI_639977	Zn	28.0198	-1.6844
PI_248181	Zn	28.1019	-1.67009
PI_343824	Zn	28.5247	-1.59641
PI_331414	Zn	28.6099	-1.58157
PI_271035	Zn	28.7415	-1.55863
PI_476413	Zn	28.773	-1.55314
PI_163126	Zn	29.1744	-1.4832
PI_347295	Zn	29.2269	-1.47405
PI_429843	Zn	29.278	-1.46515
PI_269812	Zn	29.567	-1.41479
PI_156720	Zn	29.6754	-1.3959
PI_280603	Zn	29.8298	-1.36899
PI_314794	Zn	30.0361	-1.33303
PI_358300	Zn	30.0784	-1.32567
PI_307666	Zn	30.1849	-1.30711
PI_319374	Zn	30.222	-1.30065
PI_209507	Zn	30.5348	-1.24614
PI_429849	Zn	30.6076	-1.23344
PI_118501	Zn	30.665	-1.22345
PI_286430	Zn	30.7846	-1.20261
PI_286431	Zn	31.0253	-1.16067
PI_272204	Zn	31.0316	-1.15957
W6_15008	Zn	31.0703	-1.15282
PI_494077	Zn	31.2728	-1.11754
PI_169608	Zn	31.4929	-1.07918
PI_250447	Zn	31.5894	-1.06236
PI_193590	Zn	31.6316	-1.05501
PI_340128	Zn	31.6332	-1.05473
PI_413683	Zn	31.6477	-1.05219
PI_280613	Zn	31.6762	-1.04724
PI_274584	Zn	31.6984	-1.04336
PI_633698	Zn	31.9081	-1.00682
PI_477371	Zn	31.9589	-0.997973
PI_197990	Zn	32.0552	-0.981182
PI_272215	Zn	32.0715	-0.978345
PI_184130	Zn	32.1418	-0.966093
PI_169603	Zn	32.1647	-0.962114
PI_203069	Zn	32.1716	-0.960905
PI_285747	Zn	32.258	-0.945846
PI_180696	Zn	32.2908	-0.940127
PI_344003	Zn	32.3036	-0.937898
PI_195631	Zn	32.3279	-0.933664
PI_356980	Zn	32.3302	-0.93327
PI_280614	Zn	32.6929	-0.87006
PI_279825	Zn	32.7087	-0.867318
PI_250440	Zn	32.867	-0.839723
PI_358633	Zn	32.8955	-0.834765
PI_280252	Zn	32.9322	-0.828356
PI_272184	Zn	33.0417	-0.809282
PI_272216	Zn	33.0823	-0.802202
PI_371796	Zn	33.1084	-0.797667
PI_356991	Zn	33.1575	-0.789112
PI_263014	Zn	33.3161	-0.761474
PI_257592	Zn	33.3783	-0.750631
PI_124478	Zn	33.4626	-0.735943
PI_285727	Zn	33.5112	-0.72747
PI_109866	Zn	33.5215	-0.725669
PI_244150	Zn	33.5931	-0.713202
PI_347329	Zn	33.6125	-0.70982
PI_179450	Zn	33.6985	-0.694834
PI_250439	Zn	33.8499	-0.668441
PI_358620	Zn	33.8873	-0.661931
PI_269543	Zn	33.8954	-0.660517
PI_171810	Zn	33.9076	-0.658387
PI_357290	Zn	34.0137	-0.639901
PI_180699	Zn	34.0481	-0.633913
PI_250448	Zn	34.104	-0.624164
PI_210569	Zn	34.1063	-0.623768
PI_639969	Zn	34.2071	-0.606195
PI_275825	Zn	34.208	-0.606053
PI_164971	Zn	34.2091	-0.605846
PI_293426	Zn	34.2386	-0.600714
PI_261624	Zn	34.3128	-0.587782
PI_358640	Zn	34.3391	-0.583192
PI_263032	Zn	34.4204	-0.569035
PI_273605	Zn	34.4402	-0.565584
PI_639974	Zn	34.4494	-0.56398
W6_26160	Zn	34.4646	-0.561332
PI_181801	Zn	34.7628	-0.509369
PI_272175	Zn	34.7632	-0.509288
PI_393488	Zn	34.8371	-0.496422
PI_378157	Zn	34.8642	-0.491702
PI_250438	Zn	34.8972	-0.48594
PI_628276	Zn	34.9312	-0.480015
PI_203068	Zn	34.9507	-0.476626
PI_140298	Zn	35.0042	-0.467296
PI_180702	Zn	35.0411	-0.460864
PI_393489	Zn	35.0577	-0.457975
PI_271511	Zn	35.1231	-0.446572
W6_15048	Zn	35.1255	-0.446154
PI_203066	Zn	35.2153	-0.430507
PI_347281	Zn	35.3203	-0.41222
PI_285730	Zn	35.3833	-0.401236
PI_201390	Zn	35.3866	-0.400666
PI_286607	Zn	35.5831	-0.366418
PI_324702	Zn	35.6368	-0.357066
PI_244191	Zn	35.7416	-0.338809
PI_347490	Zn	35.8976	-0.311608
PI_271038	Zn	36.19	-0.260666
PI_184784	Zn	36.2157	-0.256187
PI_257244	Zn	36.2359	-0.25267
PI_505108	Zn	36.2681	-0.247047
PI_181958	Zn	36.3078	-0.240128
PI_639980	Zn	36.4785	-0.210388
PI_179451	Zn	36.5024	-0.206215
PI_180329	Zn	36.5146	-0.204103
PI_174921	Zn	36.5347	-0.200593
PI_279823	Zn	36.6163	-0.18638
PI_261623	Zn	36.6283	-0.184293
PI_193584	Zn	36.6289	-0.184177
PI_269804	Zn	36.6381	-0.182571
PI_269791	Zn	36.6503	-0.180447
PI_210568	Zn	36.6541	-0.179788
PI_285718	Zn	36.6544	-0.179743
W6_31707	Zn	36.7509	-0.162915
PI_356992	Zn	36.8733	-0.141591
PI_240516	Zn	36.9964	-0.120132
PI_195404	Zn	37.1262	-0.0975226
PI_172339	Zn	37.131	-0.0966754
PI_263031	Zn	37.2051	-0.0837662
PI_347477	Zn	37.2083	-0.0832105
W6_12723	Zn	37.2802	-0.0706788
PI_429839	Zn	37.3266	-0.0625943
PI_198072	Zn	37.3581	-0.0571143
PI_210583	Zn	37.385	-0.0524188
PI_212031	Zn	37.3928	-0.0510582
PI_639979	Zn	37.4879	-0.0344821
PI_269822	Zn	37.5226	-0.0284434
PI_285740	Zn	37.5371	-0.0259129
PI_324703	Zn	37.5438	-0.0247433
PI_166084	Zn	37.6442	-0.00725992
PI_413688	Zn	37.6982	0.00214909
PI_156647	Zn	37.7303	0.00775078
PI_198074	Zn	37.8179	0.0230121
PI_411142	Zn	37.902	0.0376699
PI_155109	Zn	37.9396	0.0442143
PI_198735	Zn	37.9811	0.0514494
PI_308796	Zn	38.0399	0.0616955
PI_162909	Zn	38.0439	0.0623978
PI_121352	Zn	38.0533	0.0640287
PI_639976	Zn	38.1633	0.0832109
PI_220189	Zn	38.1824	0.0865376
PI_203067	Zn	38.2715	0.102061
PI_220174	Zn	38.2997	0.106978
PI_343958	Zn	38.3103	0.108812
PI_193578	Zn	38.3701	0.119241
PI_277852	Zn	38.4435	0.132037
PI_634571	Zn	38.4469	0.132621
PI_173840	Zn	38.457	0.134382
PI_227258	Zn	38.6132	0.161597
W6_26154	Zn	38.6352	0.165438
PI_320972	Zn	38.6508	0.168162
PI_413698	Zn	38.6866	0.174389
PI_314795	Zn	38.8729	0.206854
PI_272148	Zn	38.8841	0.208812
PI_486131	Zn	38.9813	0.225753
PI_306591	Zn	39.0437	0.236628
PI_344010	Zn	39.0901	0.244709
W6_26157	Zn	39.2323	0.269494
PI_347496	Zn	39.321	0.284941
W6_15010	Zn	39.498	0.315788
PI_206861	Zn	39.5437	0.323753
PI_266070	Zn	39.6263	0.338141
PI_505144	Zn	39.7491	0.359546
PI_285737	Zn	39.7703	0.363233
W6_15044	Zn	40.016	0.406054
PI_343987	Zn	40.0332	0.409057
PI_250446	Zn	40.0441	0.410949
PI_358613	Zn	40.1048	0.421536
PI_365419	Zn	40.1406	0.427765
PI_236492	Zn	40.1643	0.431893
PI_221697	Zn	40.2134	0.440454
PI_165949	Zn	40.2405	0.445169
PI_476409	Zn	40.3379	0.462156
PI_261671	Zn	40.355	0.465125
PI_285724	Zn	40.3839	0.470159
PI_116056	Zn	40.4997	0.490348
PI_505062	Zn	40.5112	0.492351
PI_285722	Zn	40.5759	0.503629
PI_429845	Zn	40.6908	0.52365
PI_413678	Zn	40.7342	0.531203
PI_250441	Zn	40.7495	0.533879
PI_179459	Zn	40.7613	0.535928
PI_601516	Zn	40.7859	0.54022
PI_404225	Zn	40.9211	0.563785
PI_222071	Zn	40.9451	0.567951
PI_164548	Zn	40.9967	0.576958
PI_343292	Zn	41.0522	0.586622
PI_166159	Zn	41.0577	0.587577
PI_413703	Zn	41.07	0.589724
PI_269777	Zn	41.1052	0.595862
W6_15028	Zn	41.17	0.607151
PI_638516	Zn	41.1821	0.609254
PI_594358	Zn	41.3643	0.641001
PI_355906	Zn	41.3643	0.641008
PI_275821	Zn	41.4126	0.649425
PI_195020	Zn	41.4387	0.653977
PI_280609	Zn	41.4457	0.655185
PI_381334	Zn	41.5553	0.674287
PI_639978	Zn	41.6357	0.688301
PI_413685	Zn	41.841	0.724083
PI_269782	Zn	41.9037	0.735009
PI_639981	Zn	41.9243	0.738599
PI_179970	Zn	42.3462	0.812109
PI_356986	Zn	42.5877	0.854201
PI_242027	Zn	42.6926	0.87247
PI_269818	Zn	42.7074	0.875055
PI_271116	Zn	42.7119	0.875837
PI_206838	Zn	42.7428	0.881228
PI_273209	Zn	42.8512	0.900124
PI_244093	Zn	42.9897	0.924244
PI_142775	Zn	43.0017	0.92635
W6_15019	Zn	43.0215	0.929798
PI_116944	Zn	43.1803	0.957465
PI_411141	Zn	43.2955	0.977533
PI_280617	Zn	43.3268	0.982996
PI_269802	Zn	43.3986	0.995512
PI_274308	Zn	43.4935	1.01205
PI_430702	Zn	43.7632	1.05904
PI_285710	Zn	43.7776	1.06156
PI_280616	Zn	43.7945	1.06449
PI_272194	Zn	43.8262	1.07002
PI_331413	Zn	43.9244	1.08714
PI_343331	Zn	43.9263	1.08746
PI_280626	Zn	43.9642	1.09406
PI_639968	Zn	44.4073	1.17127
PI_343338	Zn	44.4623	1.18086
PI_274307	Zn	44.492	1.18604
PI_261636	Zn	44.8636	1.25079
PI_134271	Zn	44.8961	1.25646
PI_253968	Zn	44.9272	1.26188
PI_263871	Zn	44.9507	1.26597
W6_39726	Zn	45.1204	1.29554
PI_344538	Zn	45.378	1.34043
PI_249645	Zn	45.4963	1.36106
PI_288025	Zn	45.9415	1.43863
PI_125840	Zn	46.2216	1.48743
PI_102888	Zn	46.2914	1.49961
PI_356973	Zn	46.4011	1.51872
PI_269778	Zn	46.4738	1.53138
PI_206006	Zn	46.4938	1.53487
PI_343321	Zn	46.6081	1.55479
PI_341889	Zn	46.627	1.55809
PI_183467	Zn	46.6634	1.56442
PI_175231	Zn	46.726	1.57533
PI_639967	Zn	46.7312	1.57624
PI_164612	Zn	46.7431	1.57831
PI_242028	Zn	46.877	1.60165
PI_207508	Zn	46.9911	1.62153
PI_204306	Zn	47.2284	1.66289
PI_275822	Zn	47.3919	1.69138
PI_137119	Zn	47.6345	1.73366
PI_263030	Zn	48.829	1.94181
PI_272171	Zn	49.3925	2.04001
PI_356984	Zn	49.7465	2.10169
PI_179722	Zn	49.9108	2.13032
PI_206816	Zn	50.6288	2.25543
PI_344013	Zn	50.7074	2.26913
PI_164779	Zn	52.1029	2.51231
PI_340130	Zn	52.3993	2.56396
PI_244121	Zn	56.4139	3.26355

## Sheet: Ca_means
TAXA	Nutrient	Concentration (ppm)	Z
PI_263032	Ca	223.53	-2.04946
PI_198072	Ca	254.557	-1.85961
PI_477371	Ca	259.409	-1.82991
PI_180693	Ca	260.198	-1.82509
PI_116844	Ca	269.773	-1.7665
PI_109866	Ca	271.652	-1.755
PI_371796	Ca	275.318	-1.73257
PI_193584	Ca	293.715	-1.61999
PI_331414	Ca	294.818	-1.61325
PI_263027	Ca	297.556	-1.59649
PI_280252	Ca	310.154	-1.5194
PI_413678	Ca	318.367	-1.46915
PI_331413	Ca	328.006	-1.41016
PI_203068	Ca	332.3	-1.38389
PI_184130	Ca	340.849	-1.33158
PI_272204	Ca	343.877	-1.31305
PI_221697	Ca	347.719	-1.28954
PI_413688	Ca	347.814	-1.28896
PI_429843	Ca	349.946	-1.27591
PI_250448	Ca	350.048	-1.27529
PI_203069	Ca	351.305	-1.2676
PI_286430	Ca	351.473	-1.26657
PI_203067	Ca	354.086	-1.25058
PI_347457	Ca	354.118	-1.25038
PI_272215	Ca	358.07	-1.2262
PI_344003	Ca	358.917	-1.22102
PI_179459	Ca	360.936	-1.20866
PI_266070	Ca	363.895	-1.19056
PI_285718	Ca	366.507	-1.17457
PI_163126	Ca	368.004	-1.16541
PI_164612	Ca	374.734	-1.12423
PI_356986	Ca	378.877	-1.09888
PI_639978	Ca	384.128	-1.06675
PI_273605	Ca	385	-1.06141
PI_505144	Ca	385.809	-1.05646
W6_15008	Ca	386.429	-1.05267
W6_26160	Ca	391.302	-1.02285
PI_269804	Ca	393.038	-1.01223
PI_280616	Ca	395.153	-0.999286
PI_285727	Ca	396.257	-0.99253
PI_639976	Ca	397.295	-0.98618
PI_277852	Ca	399.317	-0.973806
W6_12723	Ca	400.874	-0.964279
PI_356992	Ca	407.16	-0.925814
PI_639968	Ca	411.014	-0.902231
PI_343824	Ca	412.858	-0.890945
PI_250439	Ca	412.947	-0.890404
W6_15048	Ca	413.239	-0.888614
PI_476413	Ca	418.823	-0.854449
PI_601516	Ca	419.258	-0.851784
PI_180696	Ca	422.663	-0.830947
PI_242028	Ca	423.484	-0.825929
PI_250438	Ca	424.624	-0.818948
PI_179722	Ca	425.622	-0.812844
W6_26154	Ca	426.022	-0.810394
PI_197990	Ca	426.122	-0.809782
PI_358300	Ca	430.729	-0.781592
PI_210569	Ca	432.332	-0.771783
PI_347496	Ca	432.807	-0.768879
W6_26157	Ca	433.887	-0.762267
PI_358633	Ca	434.051	-0.761264
PI_356984	Ca	434.811	-0.756618
PI_272194	Ca	436.252	-0.7478
PI_306591	Ca	439.753	-0.726375
PI_343987	Ca	441.837	-0.713621
PI_347281	Ca	442.72	-0.708219
PI_142775	Ca	446.997	-0.682051
PI_378157	Ca	450.799	-0.658782
PI_594358	Ca	453.264	-0.643702
PI_628276	Ca	453.454	-0.642534
PI_184784	Ca	454.045	-0.638923
PI_343338	Ca	455.625	-0.629253
PI_263014	Ca	456.43	-0.624326
PI_324695	Ca	456.969	-0.621026
PI_280613	Ca	457.201	-0.619606
PI_356980	Ca	458.194	-0.613533
PI_180699	Ca	461.546	-0.593022
PI_269812	Ca	462.402	-0.587783
PI_347490	Ca	462.58	-0.586693
PI_117264	Ca	463.802	-0.579215
PI_393488	Ca	467.776	-0.554901
PI_166159	Ca	471.649	-0.531198
PI_236492	Ca	471.687	-0.53097
PI_117998	Ca	474.353	-0.514656
PI_240516	Ca	475.103	-0.510063
PI_271511	Ca	480.747	-0.475531
PI_165949	Ca	482.86	-0.462599
PI_181958	Ca	483.425	-0.45914
PI_263030	Ca	485.084	-0.448989
PI_209507	Ca	486.482	-0.440436
PI_285710	Ca	489.94	-0.419278
PI_244191	Ca	491.145	-0.411904
PI_269543	Ca	491.678	-0.408643
PI_347295	Ca	491.763	-0.408124
PI_639969	Ca	492.676	-0.402534
PI_355906	Ca	493.861	-0.395283
PI_248181	Ca	496.392	-0.379797
PI_639977	Ca	496.951	-0.376375
PI_505108	Ca	497.335	-0.374027
PI_285747	Ca	498.262	-0.368355
PI_320972	Ca	502.651	-0.341495
PI_285737	Ca	503.799	-0.33447
W6_17293	Ca	504.343	-0.331143
PI_356991	Ca	509.491	-0.29964
PI_201390	Ca	509.736	-0.298143
PI_343331	Ca	509.752	-0.298042
PI_263031	Ca	510.542	-0.29321
PI_494077	Ca	511.205	-0.289154
PI_347477	Ca	514.041	-0.271799
PI_125840	Ca	514.439	-0.269367
PI_125839	Ca	516.642	-0.255886
W6_12739	Ca	517.837	-0.248572
PI_476409	Ca	518.095	-0.246996
PI_118501	Ca	525.243	-0.203252
PI_275821	Ca	525.632	-0.200877
PI_164548	Ca	527.013	-0.192426
PI_270536	Ca	530.682	-0.169974
PI_286607	Ca	532.791	-0.157068
PI_356973	Ca	534.912	-0.144091
PI_639980	Ca	535.25	-0.142018
PI_193590	Ca	536.721	-0.133022
PI_413703	Ca	538.455	-0.122408
PI_343292	Ca	540.167	-0.111935
PI_203066	Ca	540.756	-0.108329
W6_15019	Ca	541.556	-0.103434
PI_241593	Ca	541.852	-0.101624
PI_358613	Ca	546.615	-0.0724775
PI_181801	Ca	547.455	-0.0673393
PI_639981	Ca	547.478	-0.0671949
PI_639967	Ca	548.871	-0.0586759
PI_180702	Ca	550.621	-0.0479641
PI_210571	Ca	551.005	-0.0456151
PI_193578	Ca	552.878	-0.0341527
PI_249645	Ca	553.761	-0.0287512
PI_357290	Ca	555.779	-0.0164036
PI_210568	Ca	560.015	0.00951871
PI_272216	Ca	561.765	0.0202295
PI_271116	Ca	562.397	0.0240956
PI_207508	Ca	568.368	0.0606288
PI_175231	Ca	569.795	0.0693615
PI_121352	Ca	570.821	0.0756412
PI_166084	Ca	572.29	0.0846274
PI_220174	Ca	573.143	0.0898476
PI_124478	Ca	575.186	0.102353
PI_279825	Ca	575.215	0.102527
PI_212031	Ca	576.416	0.109877
PI_269782	Ca	577.674	0.117576
PI_634571	Ca	577.867	0.118757
PI_499982	Ca	582.441	0.146745
PI_164971	Ca	583.058	0.150522
PI_429845	Ca	585.734	0.166895
PI_619079	Ca	591.801	0.204016
PI_343321	Ca	593.753	0.215966
PI_134271	Ca	601.296	0.262119
PI_174921	Ca	603.109	0.273212
PI_324703	Ca	603.746	0.277109
PI_413698	Ca	604.147	0.279567
PI_271038	Ca	606.647	0.294861
PI_340130	Ca	608.323	0.305118
PI_293426	Ca	610.96	0.321254
PI_244150	Ca	611.164	0.322501
PI_155109	Ca	612.125	0.328385
PI_164972	Ca	615.488	0.348962
PI_179451	Ca	619.792	0.375299
PI_220189	Ca	622.157	0.38977
PI_261636	Ca	626.203	0.414528
PI_274584	Ca	626.602	0.416967
PI_358620	Ca	636.428	0.477095
PI_356974	Ca	636.959	0.480345
PI_162909	Ca	637.265	0.482216
PI_179970	Ca	637.895	0.486071
PI_638516	Ca	640.947	0.50475
PI_116056	Ca	642.739	0.515712
W6_15044	Ca	646.243	0.537153
PI_242027	Ca	647.972	0.547736
PI_347329	Ca	648.764	0.552583
PI_257592	Ca	650.444	0.562861
PI_179450	Ca	656.926	0.602524
PI_198735	Ca	658.047	0.609384
PI_286431	Ca	658.366	0.611336
PI_140298	Ca	660.848	0.626521
PI_324697	Ca	662.04	0.633815
PI_272184	Ca	663.846	0.644868
PI_272148	Ca	665.142	0.6528
PI_272218	Ca	666.507	0.661152
PI_222071	Ca	668.789	0.675118
PI_505080	Ca	670.812	0.687494
PI_244121	Ca	671.429	0.691272
PI_274308	Ca	675.524	0.716328
PI_206006	Ca	678.16	0.732458
PI_253968	Ca	680.715	0.748092
PI_156647	Ca	681.24	0.751301
PI_324702	Ca	690.905	0.810447
PI_206816	Ca	696.216	0.842946
PI_195020	Ca	696.613	0.845371
PI_102888	Ca	696.907	0.847171
PI_639979	Ca	697.608	0.851459
PI_257244	Ca	699.202	0.861215
PI_269822	Ca	701.537	0.875501
PI_280626	Ca	707.546	0.912272
PI_274307	Ca	709.583	0.924736
W6_26161	Ca	722.26	1.00231
PI_279823	Ca	723.274	1.00851
PI_308796	Ca	728.339	1.0395
PI_183467	Ca	728.695	1.04169
PI_272175	Ca	728.764	1.04211
PI_269802	Ca	732.701	1.0662
PI_280603	Ca	733.444	1.07074
PI_222117	Ca	736.429	1.08901
PI_261623	Ca	736.524	1.08959
PI_343958	Ca	741.635	1.12087
PI_633698	Ca	743.204	1.13046
PI_261671	Ca	748.151	1.16074
PI_116944	Ca	751.571	1.18166
PI_197044	Ca	761.781	1.24414
PI_169608	Ca	765.198	1.26505
PI_227258	Ca	767.72	1.28048
PI_269778	Ca	767.952	1.2819
PI_250446	Ca	777.053	1.33759
PI_505059	Ca	787.007	1.3985
PI_307666	Ca	787.029	1.39864
PI_143485	Ca	787.133	1.39927
PI_164779	Ca	795.262	1.44901
PI_429849	Ca	799.869	1.4772
W6_39726	Ca	806.017	1.51483
PI_273209	Ca	806.274	1.5164
PI_180329	Ca	813.013	1.55764
PI_272171	Ca	814.793	1.56852
W6_31707	Ca	821.329	1.60852
PI_156720	Ca	823.445	1.62147
PI_206861	Ca	835.348	1.6943
PI_358640	Ca	837.975	1.71038
PI_365419	Ca	853.254	1.80387
W6_15028	Ca	870.234	1.90777
PI_288025	Ca	887.916	2.01597
PI_269761	Ca	901.302	2.09788
PI_505122	Ca	910.301	2.15295
PI_204306	Ca	916.833	2.19292
PI_173840	Ca	920.062	2.21267
PI_250447	Ca	925.015	2.24298
PI_269818	Ca	928.88	2.26663
PI_171810	Ca	934.289	2.29973
PI_195631	Ca	965.641	2.49158
PI_275822	Ca	1002.91	2.71961
PI_344010	Ca	1038.41	2.93683

## Sheet: IP6_means
TAXA	Nutrient	Concentration (ppm)	z-score
PI_102888	IP6	11.0175	-0.890203
PI_109866	IP6	11.5262	-0.233994
PI_116944	IP6	11.3509	-0.46018
PI_117998	IP6	11.807	0.128262
PI_118501	IP6	12.5965	1.14673
PI_121352	IP6	11.2456	-0.59598
PI_125840	IP6	11.4912	-0.279125
PI_134271	IP6	11.0702	-0.822303
PI_137119	IP6	13.1754	1.89361
PI_142775	IP6	12.7193	1.30516
PI_155109	IP6	11.9123	0.264058
PI_162909	IP6	13.0175	1.68991
PI_163126	IP6	11.4912	-0.279121
PI_164612	IP6	12.0351	0.42249
PI_164971	IP6	10.4737	-1.59185
PI_166084	IP6	11.0526	-0.844939
PI_166159	IP6	11.6491	-0.0754292
PI_169608	IP6	11.3509	-0.460184
PI_172339	IP6	12.0175	0.399858
PI_174921	IP6	11.3158	-0.505448
PI_179450	IP6	12.2807	0.73934
PI_179451	IP6	13.2807	2.0294
PI_179722	IP6	11.0351	-0.867571
PI_179970	IP6	12.2632	0.716709
PI_180329	IP6	11.2632	-0.573344
PI_180693	IP6	12.8947	1.53147
PI_180696	IP6	12.4035	0.897768
PI_180702	IP6	11.4737	-0.301757
PI_181958	IP6	11.6491	-0.0754292
PI_183467	IP6	12.1754	0.603545
PI_184130	IP6	11.0877	-0.799676
PI_184784	IP6	12.7368	1.32779
PI_193578	IP6	11.3158	-0.505448
PI_193584	IP6	10.6667	-1.34286
PI_193590	IP6	11.5263	-0.233857
PI_195404	IP6	10.8246	-1.13916
PI_197044	IP6	11.5965	-0.143329
PI_198072	IP6	10.9649	-0.958103
PI_198074	IP6	11.7544	0.0603665
PI_203066	IP6	12.4035	0.897777
PI_203067	IP6	12.3509	0.829872
PI_203068	IP6	11.1403	-0.731776
PI_203069	IP6	12.4035	0.897772
PI_204306	IP6	12.1403	0.558281
PI_206006	IP6	11.3509	-0.460184
PI_207508	IP6	12.7368	1.32779
PI_210561	IP6	12.8421	1.46359
PI_210569	IP6	12.9649	1.62201
PI_210583	IP6	10.4737	-1.59181
PI_212031	IP6	12.8246	1.44095
PI_220174	IP6	11.9825	0.35459
PI_220189	IP6	11.1228	-0.754408
PI_227258	IP6	11.6491	-0.0754292
PI_236492	IP6	11.4035	-0.392284
PI_241593	IP6	11.1053	-0.777035
PI_242027	IP6	11.6316	-0.0980654
PI_244093	IP6	12.3333	0.80724
PI_244121	IP6	10.8596	-1.0939
PI_244150	IP6	10.5789	-1.45602
PI_249645	IP6	11.2632	-0.573344
PI_250438	IP6	11.1228	-0.754408
PI_250439	IP6	11.9298	0.28669
PI_250440	IP6	13.2632	2.00677
PI_250441	IP6	11.7895	0.10563
PI_250446	IP6	11.9298	0.28669
PI_250447	IP6	11.1053	-0.777039
PI_250448	IP6	12.1052	0.512987
PI_253968	IP6	10.7719	-1.20706
PI_257244	IP6	11.3684	-0.437552
PI_257592	IP6	12.8597	1.48622
PI_261623	IP6	12.614	1.16936
PI_261624	IP6	11.8596	0.196158
PI_261636	IP6	10.7368	-1.25232
PI_261671	IP6	11.5263	-0.233861
PI_263027	IP6	10.7544	-1.22969
PI_263030	IP6	11.7544	0.0603665
PI_263032	IP6	11.807	0.128262
PI_269543	IP6	11.1754	-0.686512
PI_269761	IP6	11.0526	-0.844935
PI_269777	IP6	11.2807	-0.550712
PI_269778	IP6	9.674	-2.62345
PI_269802	IP6	13.0877	1.78044
PI_269804	IP6	11.6316	-0.0980654
PI_269812	IP6	12.1228	0.535649
PI_269818	IP6	12.5965	1.14673
PI_269822	IP6	12.4912	1.01094
PI_271035	IP6	13	1.66727
PI_271038	IP6	13.7719	2.66311
PI_271116	IP6	12.5614	1.10146
PI_271511	IP6	11.7544	0.0603665
PI_272171	IP6	11.9474	0.309326
PI_272175	IP6	11.5789	-0.165961
PI_272184	IP6	10.5789	-1.45608
PI_272204	IP6	13.4737	2.27836
PI_272218	IP6	11	-0.912831
PI_273209	IP6	10.8167	-1.14935
PI_273605	IP6	11.807	0.128262
PI_275822	IP6	12.7895	1.39569
PI_275825	IP6	11.1053	-0.777039
PI_277852	IP6	11.5439	-0.211225
PI_279823	IP6	12	0.377226
PI_279825	IP6	11.6316	-0.0980611
PI_280252	IP6	11.6667	-0.0527973
PI_280603	IP6	12.386	0.87514
PI_280609	IP6	12.193	0.626177
PI_280614	IP6	10.9298	-1.00337
PI_280616	IP6	11.5263	-0.233857
PI_280617	IP6	12.3158	0.784609
PI_280619	IP6	11.0526	-0.844935
PI_280626	IP6	12.193	0.626181
PI_285722	IP6	10.7193	-1.27496
PI_285727	IP6	11.4386	-0.347021
PI_285747	IP6	10.6316	-1.38812
PI_286430	IP6	11.6667	-0.0527973
PI_288025	IP6	12.9298	1.57675
PI_293426	IP6	11.0877	-0.799671
PI_308796	IP6	13.3509	2.11993
PI_314795	IP6	11.386	-0.414921
PI_319374	IP6	11.1754	-0.686512
PI_324695	IP6	11.7544	0.0603665
PI_324702	IP6	10.4386	-1.63708
PI_324703	IP6	11.7193	0.0151027
PI_331413	IP6	10.386	-1.70498
PI_340128	IP6	10.6491	-1.36549
PI_343292	IP6	11.193	-0.663876
PI_343321	IP6	11.2807	-0.550712
PI_343338	IP6	10.6667	-1.34285
PI_343824	IP6	11.7719	0.0829984
PI_343958	IP6	12.807	1.41832
PI_343987	IP6	11.2807	-0.550716
PI_344010	IP6	11.9649	0.331953
PI_344013	IP6	11.7631	0.0716588
PI_347281	IP6	12.0351	0.422485
PI_347295	IP6	12.1228	0.535653
PI_347329	IP6	11.3684	-0.437548
PI_347457	IP6	11.9474	0.309322
PI_347477	IP6	10.6667	-1.34285
PI_347490	IP6	13.5263	2.34626
PI_355906	IP6	11.5965	-0.143325
PI_356974	IP6	11.2105	-0.641244
PI_356984	IP6	10.9825	-0.935467
PI_356992	IP6	11.4386	-0.347016
PI_357290	IP6	10.6052	-1.42209
PI_358300	IP6	10.5088	-1.54655
PI_358620	IP6	11.5263	-0.233857
PI_358633	IP6	10.6842	-1.32022
PI_358640	IP6	10.807	-1.16179
PI_365419	IP6	12.4561	0.965672
PI_371796	IP6	10.4173	-1.66453
PI_378157	IP6	12.8947	1.53149
PI_381334	IP6	12	0.377222
PI_393488	IP6	11.9649	0.331953
PI_411141	IP6	12.2281	0.67144
PI_411142	IP6	11.614	-0.120693
PI_413683	IP6	13.3684	2.14257
PI_413698	IP6	10.8947	-1.04864
PI_429839	IP6	12.2632	0.716709
PI_429843	IP6	12.2982	0.761977
PI_429845	IP6	11.2982	-0.52808
PI_429849	IP6	11.386	-0.414921
PI_476413	IP6	11.193	-0.66388
PI_477371	IP6	11.1579	-0.709144
PI_486131	IP6	11.4211	-0.369652
PI_494077	IP6	11.8597	0.196162
PI_505059	IP6	10.8684	-1.08263
PI_505108	IP6	11.0351	-0.867571
PI_601516	IP6	11.4035	-0.392289
PI_619079	IP6	10.8947	-1.04863
PI_633698	IP6	11.7193	0.0150984
PI_634571	IP6	11.0877	-0.799671
PI_639967	IP6	12.3333	0.80724
PI_639969	IP6	11.8947	0.241426
PI_639974	IP6	11.7368	0.0376701
PI_639977	IP6	11.8947	0.241426
PI_639978	IP6	12.2982	0.761977
PI_639980	IP6	12.2105	0.648813
PI_639981	IP6	11.1228	-0.754403
W6_15028	IP6	13.7719	2.66311
W6_15048	IP6	12.7895	1.39569
W6_17293	IP6	11.421	-0.369657
W6_26154	IP6	10.6316	-1.38812
W6_26157	IP6	11.7895	0.10563
W6_26161	IP6	12.2807	0.73934
W6_31707	IP6	12.1053	0.513017

## Sheet: Removed
TAXA	Nutrient	Concentration (ppm)
PI_505127	Ca	1141.98
PI_285724	Ca	1144.15
PI_430702	Ca	1170.48
PI_314795	Ca	1199.85
PI_195404	Ca	981.529
PI_210583	Ca	954.632
PI_285722	Ca	1022.85
PI_285740	Ca	1128.76
PI_411141	Ca	949.913
PI_220174	Fe	110.699
PI_207508	Fe	114.178
PI_253968	Fe	121.871
PI_116944*	Fe	105.379
PI_222117*	Fe	114.649
PI_340130*	Fe	116.902
PI_102888	Fe	90.9603
PI_195020	Fe	76.4278
PI_272194	Fe	74.0928
PI_274308	Fe	92.364
PI_476409	Fe	99.4831
PI_324697	Fe	98.7467
PI_198735	Fe	103.613
PI_116944*	Fe	105.379
PI_340130*	Fe	116.902
PI_140298	IP6	14.2632
PI_140298	IP6	14.2632
PI_275825	K	16746.5
PI_275825	K	16746.5
PI_358613	P	7090.95
PI_180693	P	3564.27
PI_180693	P	3564.27
PI_193590	P	4171.42
PI_195020	P	6254.54
PI_263030	P	6516.97
PI_263871	P	6641.83
PI_270536	P	6365.06
PI_275825	P	6736.81
PI_279825	P	5448.77
PI_285724	P	6216.17
PI_319374	P	6097.38
PI_331414	P	4198.77
PI_365419	P	6550.05
PI_371796	P	4515.99
PI_393489	P	5231.95
PI_413685	P	6550.43
PI_429839	P	5953.32
W6_26161	P	5960.74
W6_31707	P	4786.04
PI_358613	P	7090.95
PI_358613	P	7090.95
W6_17293	Zn	59.977
PI_272218	Zn	51.003
W6_26161	Zn	48.5703
PI_280619	Zn	40.2335
PI_499982	Zn	46.5576
PI_505122	Zn	47.2126
PI_505127	Zn	47.6825
PI_356974	Zn	46.0764
PI_347457	Zn	47.4015
PI_324697	Zn	52.203
PI_324695	Zn	52.1365
PI_270536	Zn	49.7753
PI_222117	Zn	49.3242
PI_210561	Zn	49.4031
PI_143485	Zn	48.7284
PI_125839	Zn	38.2588
PI_117998	Zn	45.652
PI_244121	Zn	56.4139
